# Supplementary material for: Enhanced production of select phytocannabinoids in medical Cannabis cultivars using microbial consortia
Source: Front Plant Sci. 2023 Aug 31;14:1219836. doi: 10.3389/fpls.2023.1219836 (PMC10502174; doi:10.3389/fpls.2023.1219836)
Supplement: Supplementary file 2 [file Table_1.xlsx]

## Sheet: Table_S1
Table S1. Indicator species analysis for root and rhizosphere soil samples from cannabis.
Cultivar	Category	Sample type	Treatment	ASVs	Indicator value	P-value	Kingdom	Phylum	Class	Order	Family	Genus	Species	tot. ab.	tot.rel.ab.
THE	16S	Root	F	ASV742	0.701	0.008	Bacteria	Proteobacteria	Gammaproteobacteria	Enterobacterales	NA	Unclassified Enterobacterales	Unclassified Enterobacterales	289	0.000166428
				ASV159	0.638	0.01	Bacteria	Proteobacteria	Alphaproteobacteria	Rhizobiales	Rhizobiaceae	Shinella	Shinella sp.	2227	0.00128248
			K1	ASV440	0.767	0.001	Bacteria	Patescibacteria	Saccharimonadia	Saccharimonadales	Saccharimonadaceae	Unclassified Saccharimonadales	Unclassified Saccharimonadales	625	0.000359922
			K0	ASV192	0.773	0.002	Bacteria	Planctobacteria	Planctomycetes	Gemmatales	Gemmataceae	Gemmata	Gemmata sp.	1807	0.00104061
				ASV99	0.754	0.001	Bacteria	Planctobacteria	Phycisphaerae	Tepidisphaerales	Tepidisphaeraceae	Tepidisphaera	Tepidisphaera sp.	3816	0.00219754
				ASV151	0.731	0.004	Bacteria	Actinobacteriota	Actinobacteria	Micromonosporales	Micromonosporaceae	Actinoplanes	Actinoplanes sp.	2267	0.00130551
				ASV263	0.687	0.01	Bacteria	Planctobacteria	Planctomycetes	Gemmatales	Gemmataceae	Fimbriiglobus	Fimbriiglobus sp.	1289	0.000742304
				ASV187	0.673	0.007	Bacteria	Planctobacteria	Planctomycetes	Gemmatales	Gemmataceae	Gemmata	Gemmata sp.	1862	0.00107228
				ASV122	0.649	0.016	Bacteria	Planctobacteria	Phycisphaerae	Tepidisphaerales	WD2101 soil group	Unclassified Tepidisphaerales	Unclassified Tepidisphaerales	2919	0.00168098
				ASV29	0.641	0.014	Bacteria	Verrucomicrobiota	Verrucomicrobiae	Chthoniobacterales	Xiphinematobacteraceae	Candidatus Xiphinematobacter	Candidatus Xiphinematobacter	9039	0.00520534
				ASV31	0.632	0.016	Bacteria	Planctobacteria	Phycisphaerae	Phycisphaerales	Phycisphaeraceae	Unclassified Phycisphaerales	Unclassified Phycisphaerales	8309	0.00478495
				ASV71	0.624	0.037	Bacteria	Chloroflexi	Chloroflexia	Chloroflexales	Chloroflexaceae	Oscillochloris	Oscillochloris sp.	5182	0.00298419
				ASV109	0.614	0.029	Bacteria	Planctobacteria	Phycisphaerae	Tepidisphaerales	Tepidisphaeraceae	Unclassified Tepidisphaerales	Unclassified Tepidisphaerales	3461	0.00199311
				ASV108	0.61	0.009	Bacteria	Planctobacteria	Phycisphaerae	Tepidisphaerales	WD2101 soil group	Unclassified Tepidisphaerales	Unclassified Tepidisphaerales	3492	0.00201096
				ASV67	0.601	0.032	Bacteria	Planctobacteria	Planctomycetes	Gemmatales	Gemmataceae	Gemmata	Gemmata sp.	5288	0.00304523
				ASV209	0.591	0.041	Bacteria	Planctobacteria	Planctomycetes	NA	NA	Unclassified Planctomycetes	Unclassified Planctomycetes	1640	0.000944437
				ASV1	0.568	0.034	Bacteria	Patescibacteria	Parcubacteria	Candidatus Kaiserbacteria	NA	Candidatus Kaiserbacteria	Candidatus Kaiserbacteria	54123	0.0311681
		Rhizosphere soil	F	ASV214	0.809	0.002	Bacteria	Planctobacteria	Planctomycetes	Isosphaerales	Isosphaeraceae	Unclassified Isosphaerales	Unclassified Isosphaerales	1618	0.000931767
				ASV414	0.791	0.003	Bacteria	Chloroflexi	Chloroflexia	Thermomicrobiales	JG30-KF-CM45	Unclassified Thermomicrobiales	Unclassified Thermomicrobiales	685	0.000394475
				ASV335	0.784	0.006	Bacteria	Patescibacteria	Parcubacteria	Candidatus Kaiserbacteria	NA	Candidatus Kaiserbacteria	Candidatus Kaiserbacteria	914	0.000526351
				ASV427	0.771	0.004	Bacteria	Actinobacteriota	Actinobacteria	Micrococcales	Micrococcaceae	Paenarthrobacter	Paenarthrobacter nicotinovorans	661	0.000380654
				ASV291	0.762	0.002	Bacteria	Patescibacteria	Parcubacteria	Candidatus Adlerbacteria	NA	Candidatus Adlerbacteria	Candidatus Adlerbacteria	1079	0.00062137
				ASV664	0.761	0.002	Bacteria	Patescibacteria	Parcubacteria	Candidatus Kaiserbacteria	NA	Candidatus Kaiserbacteria	Candidatus Kaiserbacteria	346	0.000199253
				ASV158	0.755	0.002	Bacteria	Planctobacteria	Planctomycetes	Planctomycetales	Rubinisphaeraceae	Planctomicrobium	Planctomicrobium sp. sp.	2237	0.00128823
				ASV45	0.751	0.005	Bacteria	Planctobacteria	Phycisphaerae	Tepidisphaerales	WD2101 soil group	Unclassified Tepidisphaerales	Unclassified Tepidisphaerales	6567	0.00378178
				ASV19	0.744	0.003	Bacteria	Chloroflexi	Chloroflexia	Thermomicrobiales	JG30-KF-CM45	Unclassified Thermomicrobiales	Unclassified Thermomicrobiales	12340	0.00710631
				ASV330	0.741	0.005	Bacteria	Patescibacteria	Parcubacteria	Candidatus Kaiserbacteria	NA	Candidatus Kaiserbacteria	Candidatus Kaiserbacteria	926	0.000533261
				ASV79	0.732	0.005	Bacteria	Patescibacteria	Parcubacteria	Candidatus Kaiserbacteria	NA	Candidatus Kaiserbacteria	Candidatus Kaiserbacteria	4599	0.00264845
				ASV92	0.703	0.009	Bacteria	Patescibacteria	Parcubacteria	Candidatus Kaiserbacteria	NA	Candidatus Kaiserbacteria	Candidatus Kaiserbacteria	4023	0.00231675
				ASV266	0.696	0.01	Bacteria	Patescibacteria	Parcubacteria	Candidatus Adlerbacteria	NA	Candidatus Adlerbacteria	Candidatus Adlerbacteria	1232	0.000709479
				ASV150	0.693	0.007	Bacteria	Planctobacteria	Phycisphaerae	Phycisphaerales	Phycisphaeraceae	Unclassified Phycisphaerales	Unclassified Phycisphaerales	2267	0.00130551
				ASV67	0.692	0.006	Bacteria	Planctobacteria	Planctomycetes	Gemmatales	Gemmataceae	Gemmata	Gemmata sp.	5288	0.00304523
				ASV148	0.671	0.005	Bacteria	Patescibacteria	Parcubacteria	Candidatus Kaiserbacteria	NA	Candidatus Kaiserbacteria	Candidatus Kaiserbacteria	2277	0.00131127
				ASV313	0.67	0.007	Bacteria	Patescibacteria	Parcubacteria	Candidatus Adlerbacteria	NA	Candidatus Adlerbacteria	Candidatus Adlerbacteria	983	0.000566086
				ASV338	0.666	0.006	Bacteria	Patescibacteria	Parcubacteria	Candidatus Kaiserbacteria	NA	Candidatus Kaiserbacteria	Candidatus Kaiserbacteria	912	0.000525199
				ASV408	0.665	0.014	Bacteria	Patescibacteria	Parcubacteria	Candidatus Kaiserbacteria	NA	Candidatus Kaiserbacteria	Candidatus Kaiserbacteria	708	0.00040772
				ASV451	0.663	0.01	Bacteria	Patescibacteria	Parcubacteria	Candidatus Adlerbacteria	NA	Candidatus Adlerbacteria	Candidatus Adlerbacteria	604	0.000347829
				ASV13	0.66	0.012	Bacteria	Patescibacteria	Parcubacteria	NA	NA	Unclassified Parcubacteria	Unclassified Parcubacteria	14307	0.00823906
				ASV207	0.65	0.01	Bacteria	Patescibacteria	Parcubacteria	Candidatus Kaiserbacteria	NA	Candidatus Kaiserbacteria	Candidatus Kaiserbacteria	1655	0.000953075
				ASV136	0.64	0.011	Bacteria	Proteobacteria	Alphaproteobacteria	Rhodobacterales	Rhodobacteraceae	Rhodobacter	Rhodobacter sp.	2444	0.00140744
				ASV269	0.632	0.026	Bacteria	Patescibacteria	Parcubacteria	NA	NA	Unclassified Parcubacteria	Unclassified Parcubacteria	1208	0.000695658
				ASV41	0.622	0.024	Bacteria	Patescibacteria	Parcubacteria	NA	NA	Unclassified Parcubacteria	Unclassified Parcubacteria	7197	0.00414458
				ASV223	0.62	0.034	Bacteria	Planctobacteria	Planctomycetes	Gemmatales	Gemmataceae	Fimbriiglobus	Fimbriiglobus sp.	1539	0.000886273
				ASV473	0.616	0.012	Bacteria	Patescibacteria	Parcubacteria	Candidatus Adlerbacteria	NA	Candidatus Adlerbacteria	Candidatus Adlerbacteria	582	0.00033516
				ASV244	0.596	0.016	Bacteria	Patescibacteria	Parcubacteria	Candidatus Adlerbacteria	NA	Candidatus Adlerbacteria	Candidatus Adlerbacteria	1403	0.000807954
				ASV584	0.533	0.027	Bacteria	Armatimonadota	Fimbriimonadia	Fimbriimonadales	Fimbriimonadaceae	Unclassified Fimbriimonadales	Unclassified Fimbriimonadales	429	0.000247051
				ASV420	0.533	0.044	Bacteria	Planctobacteria	Phycisphaerae	Tepidisphaerales	WD2101 soil group	Unclassified Tepidisphaerales	Unclassified Tepidisphaerales	676	0.000389292
			K1	ASV514	0.847	0.001	Bacteria	Patescibacteria	Parcubacteria	Candidatus Kaiserbacteria	NA	Candidatus Kaiserbacteria	Candidatus Kaiserbacteria	526	0.000302911
				ASV743	0.839	0.001	Bacteria	Patescibacteria	Parcubacteria	Candidatus Adlerbacteria	NA	Candidatus Adlerbacteria	Candidatus Adlerbacteria	289	0.000166428
				ASV782	0.799	0.002	Bacteria	Planctobacteria	Phycisphaerae	Phycisphaerales	Phycisphaeraceae	Unclassified Phycisphaerales	Unclassified Phycisphaerales	264	0.000152031
				ASV68	0.662	0.014	Bacteria	Patescibacteria	Parcubacteria	Candidatus Kaiserbacteria	NA	Candidatus Kaiserbacteria	Candidatus Kaiserbacteria	5286	0.00304408
				ASV238	0.657	0.02	Bacteria	Planctobacteria	Planctomycetes	Gemmatales	Gemmataceae	Gemmata	Gemmata sp.	1428	0.000822351
				ASV347	0.619	0.044	Bacteria	Planctobacteria	Planctomycetes	Gemmatales	Gemmataceae	Unclassified Gemmatales	Unclassified Gemmatales	883	0.000508498
				ASV12	0.595	0.043	Bacteria	Planctobacteria	Phycisphaerae	Tepidisphaerales	Tepidisphaeraceae	Tepidisphaera	Tepidisphaera sp.	14333	0.00825403
			K2	ASV125	0.85	0.001	Bacteria	Patescibacteria	Parcubacteria	NA	NA	Unclassified Parcubacteria	Unclassified Parcubacteria	2782	0.00160209
				ASV352	0.812	0.002	Bacteria	Patescibacteria	Parcubacteria	NA	NA	Unclassified Parcubacteria	Unclassified Parcubacteria	863	0.000496981
				ASV192	0.792	0.004	Bacteria	Planctobacteria	Planctomycetes	Gemmatales	Gemmataceae	Gemmata	Gemmata sp.	1807	0.00104061
				ASV116	0.76	0.002	Bacteria	Planctobacteria	Planctomycetes	Isosphaerales	Isosphaeraceae	Aquisphaera	Aquisphaera sp.	3144	0.00181055
				ASV356	0.751	0.002	Bacteria	Verrucomicrobiota	Verrucomicrobiae	Chthoniobacterales	Terrimicrobiaceae	Terrimicrobium	Terrimicrobium sp.	851	0.00049007
				ASV80	0.744	0.005	Bacteria	Planctobacteria	Planctomycetes	Gemmatales	Gemmataceae	Fimbriiglobus	Fimbriiglobus sp.	4529	0.00260814
				ASV920	0.719	0.005	Bacteria	Patescibacteria	Parcubacteria	Candidatus Adlerbacteria	NA	Candidatus Adlerbacteria	Candidatus Adlerbacteria	198	0.000114023
				ASV540	0.713	0.002	Bacteria	Patescibacteria	Parcubacteria	Candidatus Adlerbacteria	NA	Candidatus Adlerbacteria	Candidatus Adlerbacteria	488	0.000281027
				ASV523	0.693	0.004	Bacteria	Patescibacteria	Parcubacteria	Candidatus Kaiserbacteria	NA	Candidatus Kaiserbacteria	Candidatus Kaiserbacteria	511	0.000294273
				ASV89	0.685	0.008	Bacteria	Planctobacteria	Planctomycetes	Isosphaerales	Isosphaeraceae	Aquisphaera	Aquisphaera sp.	4076	0.00234727
				ASV199	0.683	0.01	Bacteria	Proteobacteria	Alphaproteobacteria	Rhizobiales	Rhizobiaceae	Rhizobium	Rhizobium sp.	1756	0.00101124
				ASV252	0.68	0.007	Bacteria	Planctobacteria	Planctomycetes	Gemmatales	Gemmataceae	Gemmata	Gemmata sp.	1360	0.000783191
				ASV60	0.676	0.012	Bacteria	Verrucomicrobiota	Verrucomicrobiae	Chthoniobacterales	Xiphinematobacteraceae	Candidatus Xiphinematobacter	Candidatus Xiphinematobacter	5411	0.00311606
				ASV87	0.668	0.021	Bacteria	Verrucomicrobiota	Verrucomicrobiae	Chthoniobacterales	Xiphinematobacteraceae	Candidatus Xiphinematobacter	Candidatus Xiphinematobacter	4135	0.00238125
				ASV899	0.655	0.01	Bacteria	Proteobacteria	Alphaproteobacteria	Micropepsales	Micropepsaceae	Unclassified Micropepsales	Unclassified Micropepsales	203	0.000116903
				ASV466	0.613	0.04	Bacteria	Verrucomicrobiota	Verrucomicrobiae	Chthoniobacterales	Xiphinematobacteraceae	Candidatus Xiphinematobacter	Candidatus Xiphinematobacter	590	0.000339767
				ASV66	0.61	0.025	Bacteria	Planctobacteria	Planctomycetes	Isosphaerales	Isosphaeraceae	Aquisphaera	Aquisphaera sp.	5290	0.00304638
				ASV36	0.609	0.032	Bacteria	Actinobacteriota	Actinobacteria	Streptomycetales	Streptomycetaceae	Streptomyces	Streptomyces sp.	7859	0.00452581
			K0	ASV537	0.841	0.004	Bacteria	Actinobacteriota	Actinobacteria	Corynebacteriales	Mycobacteriaceae	Mycobacterium	Mycobacterium sp.	491	0.000282755
				ASV286	0.819	0.004	Bacteria	Patescibacteria	Parcubacteria	NA	NA	Unclassified Parcubacteria	Unclassified Parcubacteria	1104	0.000635767
				ASV288	0.768	0.003	Bacteria	Planctobacteria	Phycisphaerae	Tepidisphaerales	WD2101 soil group	Unclassified Tepidisphaerales	Unclassified Tepidisphaerales	1083	0.000623674
				ASV129	0.743	0.004	Bacteria	Planctobacteria	Phycisphaerae	Tepidisphaerales	WD2101 soil group	Unclassified Tepidisphaerales	Unclassified Tepidisphaerales	2670	0.00153759
				ASV708	0.73	0.016	Bacteria	Patescibacteria	Parcubacteria	Candidatus Kaiserbacteria	NA	Candidatus Kaiserbacteria	Candidatus Kaiserbacteria	311	0.000179097
				ASV99	0.722	0.004	Bacteria	Planctobacteria	Phycisphaerae	Tepidisphaerales	Tepidisphaeraceae	Tepidisphaera	Tepidisphaera sp.	3816	0.00219754
				ASV191	0.685	0.012	Bacteria	Patescibacteria	Parcubacteria	Candidatus Kaiserbacteria	NA	Candidatus Kaiserbacteria	Candidatus Kaiserbacteria	1815	0.00104521
				ASV24	0.683	0.01	Bacteria	Planctobacteria	Phycisphaerae	Tepidisphaerales	Tepidisphaeraceae	Unclassified Tepidisphaerales	Unclassified Tepidisphaerales	10560	0.00608125
				ASV322	0.665	0.008	Bacteria	Proteobacteria	Alphaproteobacteria	Rhizobiales	Xanthobacteraceae	Pseudolabrys	Pseudolabrys sp.	949	0.000546506
				ASV10	0.648	0.006	Bacteria	Planctobacteria	Phycisphaerae	Tepidisphaerales	Tepidisphaeraceae	Unclassified Tepidisphaerales	Unclassified Tepidisphaerales	16413	0.00945185
				ASV135	0.625	0.022	Bacteria	Patescibacteria	Parcubacteria	Candidatus Kaiserbacteria	NA	Candidatus Kaiserbacteria	Candidatus Kaiserbacteria	2493	0.00143566
				ASV197	0.618	0.021	Bacteria	Planctobacteria	Phycisphaerae	Phycisphaerales	Phycisphaeraceae	Unclassified Phycisphaerales	Unclassified Phycisphaerales	1769	0.00101872
				ASV46	0.612	0.022	Bacteria	Planctobacteria	Phycisphaerae	Tepidisphaerales	Tepidisphaeraceae	Unclassified Tepidisphaerales	Unclassified Tepidisphaerales	6556	0.00377544
				ASV358	0.606	0.035	Bacteria	Patescibacteria	Parcubacteria	Candidatus Nomurabacteria	NA	Candidatus Nomurabacteria	Candidatus Nomurabacteria	838	0.000482584
				ASV113	0.604	0.044	Bacteria	Patescibacteria	Parcubacteria	Candidatus Kaiserbacteria	NA	Candidatus Kaiserbacteria	Candidatus Kaiserbacteria	3368	0.00193955
				ASV543	0.604	0.033	Bacteria	Planctobacteria	Phycisphaerae	Tepidisphaerales	WD2101 soil group	Unclassified Tepidisphaerales	Unclassified Tepidisphaerales	486	0.000279876
				ASV398	0.587	0.05	Bacteria	Patescibacteria	Parcubacteria	Candidatus Nomurabacteria	NA	Candidatus Nomurabacteria	Candidatus Nomurabacteria	740	0.000426148
				ASV146	0.577	0.049	Bacteria	Patescibacteria	Parcubacteria	Candidatus Kaiserbacteria	NA	Candidatus Kaiserbacteria	Candidatus Kaiserbacteria	2301	0.00132509
				ASV311	0.557	0.015	Bacteria	Abditibacteriota	Abditibacteria	Abditibacteriales	Abditibacteriaceae	Abditibacterium	Abditibacterium sp.	986	0.000567814
				ASV93	0.471	0.048	Bacteria	Planctobacteria	Phycisphaerae	Tepidisphaerales	WD2101 soil group	Unclassified Tepidisphaerales	Unclassified Tepidisphaerales	4014	0.00231157
	ITS	Root	K1	ASV243	0.778	0.006	Fungi	Ascomycota	Dothideomycetes	Pleosporales	NA	Unclassified Pleosporales	Unclassified Pleosporales	3815	0.000303387
				ASV42	0.669	0.003	Fungi	Ascomycota	Sordariomycetes	Hypocreales	Nectriaceae	Fusarium	Fusarium solani	32041	0.00254805
				ASV566	0.624	0.027	Fungi	Ascomycota	Sordariomycetes	Glomerellales	Plectosphaerellaceae	Gibellulopsis	Gibellulopsis piscis	962	7.65028e-05
				ASV106	0.561	0.049	Fungi	Ascomycota	Eurotiomycetes	Eurotiales	Aspergillaceae	Penicillium	Penicillium brevicompactum	12156	0.000966703
			K2	ASV7	0.762	0.003	Fungi	Ascomycota	Sordariomycetes	Sordariales	Sordariales_fam_Incertae_sedis	Conlarium	Conlarium sp.	215404	0.0171299
			K0	ASV123	0.562	0.046	Fungi	Ascomycota	Sordariomycetes	Sordariales	Sordariales_fam_Incertae_sedis	Conlarium	Conlarium sp.	9827	0.00078149
		Rhizosphere soil	F	ASV8	0.717	0.002	Fungi	Ascomycota	Sordariomycetes	Sordariales	Chaetomiaceae	Botryotrichum	Botryotrichum spirotrichum	214581	0.0170645
				ASV259	0.67	0.024	Fungi	Basidiomycota	Agaricomycetes	Sebacinales	NA	Unclassified Sebacinales	Unclassified Sebacinales	3429	0.00027269
				ASV263	0.649	0.015	Fungi	Chytridiomycota	Rhizophydiomycetes	Rhizophydiales	Kappamycetaceae	Kappamyces	Kappamyces sp.	3355	0.000266805
				ASV294	0.628	0.029	Fungi	Basidiomycota	Agaricomycetes	Sebacinales	NA	Unclassified Sebacinales	Unclassified Sebacinales	2811	0.000223544
				ASV52	0.624	0.017	Fungi	Basidiomycota	Tremellomycetes	Trichosporonales	Trichosporonaceae	Cutaneotrichosporon	Cutaneotrichosporon guehoae	25420	0.00202152
				ASV162	0.621	0.019	Fungi	Basidiomycota	Tremellomycetes	Trichosporonales	Trichosporonaceae	Cutaneotrichosporon	Cutaneotrichosporon moniliiforme	6466	0.000514207
				ASV599	0.614	0.02	Fungi	Chytridiomycota	Rhizophydiomycetes	Rhizophydiales	Terramycetaceae	Boothiomyces	Boothiomyces macroporosum	890	7.0777e-05
				ASV31	0.6	0.031	Fungi	Basidiomycota	Agaricomycetes	Agaricales	Pleurotaceae	Nematoctonus	Nematoctonus pachysporus	50899	0.00404773
				ASV12	0.544	0.038	Fungi	Ascomycota	Sordariomycetes	Hypocreales	Nectriaceae	Fusarium	Fusarium oxysporum	113173	0.00900005
				ASV413	0.509	0.036	Fungi	Basidiomycota	Tremellomycetes	Trichosporonales	Trichosporonaceae	Cutaneotrichosporon	Cutaneotrichosporon	1589	0.000126365
			K1	ASV592	0.704	0.003	Fungi	Ascomycota	Sordariomycetes	Myrmecridiales	Myrmecridiales_fam_Incertae_sedis	Atractospora	Atractospora smithiae	913	7.26061e-05
				ASV425	0.66	0.018	Fungi	Basidiomycota	Agaricomycetes	Agaricales	Crepidotaceae	Simocybe	Simocybe reducta	1492	0.000118651
				ASV53	0.652	0.013	Fungi	Ascomycota	Sordariomycetes	Myrmecridiales	Myrmecridiales_fam_Incertae_sedis	Atractospora	Atractospora sp.	24555	0.00195273
				ASV209	0.613	0.026	Fungi	Ascomycota	Sordariomycetes	Sordariales	Sordariales_fam_Incertae_sedis	Conlarium	Conlarium sp.	4860	0.00038649
			K2	ASV82	0.823	0.002	Fungi	Ascomycota	Dothideomycetes	Botryosphaeriales	Botryosphaeriaceae	Neodeightonia	Neodeightonia phoenicum	16470	0.00130977
				ASV775	0.819	0.002	Fungi	Basidiomycota	Agaricomycetes	NA	NA	Unclassified Agaricomycetes	Unclassified Agaricomycetes	533	4.23867e-05
				ASV1409	0.8	0.002	Fungi	Ascomycota	Pezizomycotina_cls_Incertae_sedis	Pezizomycotina_ord_Incertae_sedis	Pezizomycotina_fam_Incertae_sedis	Ciliophora	Ciliophora sp.	140	1.11335e-05
				ASV126	0.78	0.002	Fungi	Ascomycota	Sordariomycetes	Microascales	Halosphaeriaceae	Unclassified Microascales	Unclassified Microascales	9712	0.000772344
				ASV347	0.771	0.005	Fungi	Basidiomycota	Agaricomycetes	NA	NA	Unclassified Agaricomycetes	Unclassified Agaricomycetes	1406	0.000111812
				ASV18	0.753	0.006	Fungi	Ascomycota	Sordariomycetes	Sordariales	Chaetomiaceae	Trichocladium	Trichocladium pyriforme	83895	0.00667173
				ASV779	0.75	0.004	Fungi	Ascomycota	Sordariomycetes	Myrmecridiales	Myrmecridiaceae	Myrmecridium	Myrmecridium sp.	528	4.19891e-05
				ASV227	0.746	0.003	Fungi	Ascomycota	Sordariomycetes	NA	NA	Unclassified Sordariomycetes	Unclassified Sordariomycetes	4294	0.000341479
				ASV46	0.741	0.003	Fungi	Ascomycota	Sordariomycetes	Microascales	Ceratocystidaceae	Ceratocystis	Ceratocystis ethacetica	29223	0.00232395
				ASV141	0.73	0.003	Fungi	Basidiomycota	Agaricomycetes	Trechisporales	Hydnodontaceae	Subulicystidium	Subulicystidium brachysporum	8597	0.000683674
				ASV403	0.697	0.008	Fungi	Ascomycota	Sordariomycetes	NA	NA	Unclassified Sordariomycetes	Unclassified Sordariomycetes	1700	0.000135192
				ASV287	0.69	0.003	Fungi	Basidiomycota	Agaricomycetes	Sebacinales	NA	Unclassified Agaricomycetes	Unclassified Agaricomycetes	2930	0.000233007
				ASV270	0.687	0.006	Fungi	Basidiomycota	Agaricomycetes	Trechisporales	Hydnodontaceae	Subulicystidium	Subulicystidium brachysporum	3234	0.000257183
				ASV576	0.685	0.015	Fungi	Ascomycota	Sordariomycetes	Microascales	Halosphaeriaceae	Unclassified Microascales	Unclassified Microascales	941	7.48328e-05
				ASV215	0.68	0.012	Fungi	Basidiomycota	Agaricomycetes	Trechisporales	Hydnodontaceae	Subulicystidium	Subulicystidium brachysporum	4643	0.000369233
				ASV303	0.679	0.018	Fungi	Basidiomycota	Agaricomycetes	Sebacinales	Serendipitaceae	Serendipita	Serendipita indica	2639	0.000209866
				ASV639	0.679	0.013	Fungi	Ascomycota	Sordariomycetes	Pleurotheciales	Pleurotheciaceae	Phaeoisaria	Phaeoisaria sp.	795	6.32222e-05
				ASV175	0.679	0.002	Fungi	Basidiomycota	Agaricomycetes	Sebacinales	NA	Unclassified Sebacinales	Unclassified Sebacinales	5837	0.000464186
				ASV368	0.67	0.015	Fungi	Basidiomycota	Agaricomycetes	Sebacinales	NA	Unclassified Sebacinales	Unclassified Sebacinales	1980	0.000157459
				ASV503	0.666	0.008	Fungi	Ascomycota	Sordariomycetes	NA	NA	Unclassified Sordariomycetes	Unclassified Sordariomycetes	1178	9.36801e-05
				ASV293	0.66	0.009	Fungi	Ascomycota	Sordariomycetes	Sordariales	Chaetomiaceae	Trichocladium	Trichocladium pyriforme	2857	0.000227202
				ASV198	0.657	0.006	Fungi	Ascomycota	Eurotiomycetes	Eurotiales	Aspergillaceae	Aspergillus	Aspergillus penicillioides	5158	0.000410189
				ASV356	0.656	0.008	Fungi	Ascomycota	Leotiomycetes	Thelebolales	Pseudeurotiaceae	Unclassified Thelebolales	Unclassified Thelebolales	2149	0.000170899
				ASV28	0.65	0.015	Fungi	Ascomycota	Pezizomycotina_cls_Incertae_sedis	Pezizomycotina_ord_Incertae_sedis	Pezizomycotina_fam_Incertae_sedis	Ciliophora	Ciliophora sp.	59885	0.00476234
				ASV214	0.647	0.018	Fungi	Basidiomycota	Agaricomycetes	Trechisporales	Hydnodontaceae	Subulicystidium	Subulicystidium brachysporum	4694	0.000373289
				ASV5	0.645	0.016	Fungi	Ascomycota	Sordariomycetes	Sordariales	Chaetomiaceae	Humicola	Humicola grisea	252239	0.0200592
				ASV157	0.645	0.013	Fungi	Ascomycota	Pezizomycotina_cls_Incertae_sedis	Pezizomycotina_ord_Incertae_sedis	Pezizomycotina_fam_Incertae_sedis	Candelabrum	Candelabrum brocchiatum	6706	0.000533293
				ASV65	0.643	0.022	Fungi	Ascomycota	Sordariomycetes	NA	NA	Unclassified Sordariomycetes	Unclassified Sordariomycetes	21792	0.001733
				ASV202	0.638	0.018	Fungi	Ascomycota	NA	NA	NA	Unclassified Ascomycota	Unclassified Ascomycota	5118	0.000407008
				ASV344	0.634	0.019	Fungi	Ascomycota	Sordariomycetes	Microascales	Ceratocystidaceae	Ceratocystis	Ceratocystis euricoi	2219	0.000176465
				ASV207	0.631	0.002	Fungi	Ascomycota	Sordariomycetes	Microascales	Ceratocystidaceae	Ceratocystis	Ceratocystis ethacetica	4949	0.000393568
				ASV68	0.631	0.016	Fungi	Ascomycota	Sordariomycetes	NA	NA	Unclassified Sordariomycetes	Unclassified Sordariomycetes	20567	0.00163559
				ASV350	0.619	0.019	Fungi	Basidiomycota	Agaricomycetes	Trechisporales	Hydnodontaceae	Subulicystidium	Subulicystidium brachysporum	2195	0.000174557
				ASV203	0.619	0.015	Fungi	Basidiomycota	Agaricomycetes	Sebacinales	NA	Unclassified Sebacinales	Unclassified Sebacinales	5105	0.000405974
				ASV572	0.617	0.027	Fungi	Ascomycota	Eurotiomycetes	Eurotiales	Trichocomaceae	Talaromyces	Talaromyces albobiverticillius	949	7.5469e-05
				ASV163	0.607	0.033	Fungi	Ascomycota	Sordariomycetes	Hypocreales	Nectriaceae	Fusicolla	Fusicolla acetilerea	6370	0.000506573
				ASV654	0.588	0.028	Fungi	Rozellomycota	Rozellomycotina_cls_Incertae_sedis	Branch03	NA	Unclassified Rozellomycotina	Unclassified Rozellomycotina	763	6.06774e-05
				ASV1090	0.584	0.037	Fungi	Ascomycota	Sordariomycetes	Diaporthales	Valsaceae	Unclassified Sordariomycetes	Unclassified Sordariomycetes	253	2.01198e-05
				ASV465	0.581	0.047	Fungi	Ascomycota	Sordariomycetes	NA	NA	Unclassified Sordariomycetes	Unclassified Sordariomycetes	1322	0.000105132
				ASV223	0.58	0.046	Fungi	Basidiomycota	Agaricomycetes	Sebacinales	NA	Unclassified Sebacinales	Unclassified Sebacinales	4366	0.000347205
				ASV417	0.578	0.043	Fungi	Ascomycota	NA	NA	NA	Unclassified Ascomycota	Unclassified Ascomycota	1564	0.000124377
				ASV252	0.576	0.027	Fungi	Ascomycota	NA	NA	NA	Unclassified Ascomycota	Unclassified Ascomycota	3619	0.0002878
				ASV418	0.571	0.042	Fungi	Ascomycota	Sordariomycetes	Savoryellales	NA	Unclassified Sordariomycetes	Unclassified Sordariomycetes	1556	0.00012374
				ASV62	0.565	0.034	Fungi	Ascomycota	Sordariomycetes	Sordariales	Chaetomiaceae	Humicola	Humicola sp.	22585	0.00179607
				ASV194	0.561	0.049	Fungi	Ascomycota	Eurotiomycetes	Eurotiales	Trichocomaceae	Talaromyces	Talaromyces sp.	5272	0.000419254
				ASV300	0.539	0.038	Fungi	Basidiomycota	Agaricomycetes	Sebacinales	NA	Unclassified Sebacinales	Unclassified Sebacinales	2663	0.000211774
				ASV402	0.534	0.039	Fungi	Ascomycota	Sordariomycetes	NA	NA	Unclassified Sordariomycetes	Unclassified Sordariomycetes	1700	0.000135192
				ASV134	0.518	0.022	Fungi	Basidiomycota	Tremellomycetes	Tremellales	NA	Unclassifed Tremellales	Unclassifed Tremellales	9100	0.000723675
				ASV340	0.5	0.048	Fungi	Basidiomycota	Agaricomycetes	Sebacinales	NA	Unclassified Sebacinales	Unclassified Sebacinales	2239	0.000178056
			K0	ASV520	0.751	0.003	Fungi	Ascomycota	Leotiomycetes	Helotiales	Myxotrichaceae	Oidiodendron	Oidiodendron sp.	1117	8.88291e-05
				ASV929	0.744	0.011	Fungi	Ascomycota	Leotiomycetes	Helotiales	NA	Unclassified Helotiales	Unclassified Helotiales	350	2.78337e-05
				ASV14	0.684	0.012	Fungi	Ascomycota	Pezizomycotina_cls_Incertae_sedis	Pezizomycotina_ord_Incertae_sedis	Pezizomycotina_fam_Incertae_sedis	Ciliophora	Ciliophora sp.	99776	0.00793466
				ASV254	0.68	0.008	Fungi	Ascomycota	Leotiomycetes	Helotiales	Myxotrichaceae	Oidiodendron	Oidiodendron rhodogenum	3584	0.000285017
				ASV103	0.671	0.008	Fungi	Ascomycota	Eurotiomycetes	Eurotiales	Trichocomaceae	Thermomyces	Thermomyces lanuginosus	12372	0.00098388
				ASV353	0.668	0.007	Fungi	Mucoromycota	Umbelopsidomycetes	Umbelopsidales	Umbelopsidaceae	Umbelopsis	Umbelopsis isabellina	2184	0.000173682
				ASV173	0.648	0.017	Fungi	Ascomycota	Dothideomycetes	Tubeufiales	Tubeufiaceae	Chlamydotubeufia	Chlamydotubeufia khunkornensis	5883	0.000467844
				ASV836	0.64	0.021	Fungi	Basidiomycota	Exobasidiomycetes	Exobasidiales	Exobasidiaceae	Exobasidium	Exobasidium sp.	452	3.59452e-05
				ASV49	0.632	0.013	Fungi	Ascomycota	Sordariomycetes	Microascales	Halosphaeriaceae	Unclassified Microascales	Unclassified Microascales	27314	0.00217214
				ASV278	0.609	0.005	Fungi	Ascomycota	Dothideomycetes	Capnodiales	Cladosporiaceae	Cladosporium	Cladosporium halotolerans	3111	0.000247401
				ASV118	0.605	0.041	Fungi	Ascomycota	Leotiomycetes	Thelebolales	Pseudeurotiaceae	Unclassified Thelebolales	Unclassified Thelebolales	10614	0.000844076
				ASV48	0.603	0.003	Fungi	Ascomycota	Eurotiomycetes	Eurotiales	Aspergillaceae	Penicillium	Penicillium sp.	28522	0.0022682
				ASV35	0.6	0.029	Fungi	Ascomycota	Sordariomycetes	Hypocreales	Hypocreales_fam_Incertae_sedis	Acremonium	Acremonium cavaraeanum	39730	0.00315952
				ASV58	0.599	0.031	Fungi	Ascomycota	Sordariomycetes	Sordariales	Chaetomiaceae	Zopfiella	Zopfiella marina	23150	0.001841
				ASV290	0.598	0.026	Fungi	Basidiomycota	Tremellomycetes	Filobasidiales	Piskurozymaceae	Solicoccozyma	Solicoccozyma terricola	2907	0.000231178
				ASV114	0.586	0.013	Fungi	Ascomycota	Sordariomycetes	Sordariales	Cephalothecaceae	Phialemonium	Phialemonium inflatum	10714	0.000852028
				ASV352	0.584	0.032	Fungi	Ascomycota	Dothideomycetes	Tubeufiales	Tubeufiaceae	Chlamydotubeufia	Chlamydotubeufia khunkornensis	2186	0.000173841
				ASV394	0.584	0.039	Fungi	Mucoromycota	Umbelopsidomycetes	GS23	NA	Unclassified Umbelopsidomycetes	Unclassified Umbelopsidomycetes	1786	0.000142031
				ASV27	0.582	0.032	Fungi	Ascomycota	Sordariomycetes	Sordariales	Cephalothecaceae	Phialemonium	Phialemonium inflatum	60559	0.00481594
				ASV262	0.578	0.032	Fungi	Ascomycota	Leotiomycetes	Helotiales	Myxotrichaceae	Oidiodendron	Oidiodendron rhodogenum	3362	0.000267362
				ASV396	0.568	0.028	Fungi	Ascomycota	Eurotiomycetes	Eurotiales	Aspergillaceae	Aspergillus	Aspergillus ruber	1778	0.000141395
				ASV219	0.565	0.048	Fungi	Ascomycota	Sordariomycetes	Sordariales	Chaetomiaceae	Unclassified Sordariomycetes	Unclassified Sordariomycetes	4494	0.000357384
				ASV723	0.559	0.039	Fungi	Ascomycota	Leotiomycetes	Helotiales	Helotiales_fam_Incertae_sedis	Leptodontidium	Leptodontidium sp.	635	5.04982e-05
				ASV161	0.558	0.05	Fungi	Ascomycota	Leotiomycetes	Helotiales	Myxotrichaceae	Oidiodendron	Oidiodendron rhodogenum	6481	0.0005154
				ASV56	0.548	0.025	Fungi	Ascomycota	Leotiomycetes	Thelebolales	Pseudeurotiaceae	Pseudogymnoascus	Pseudogymnoascus appendiculatus	23396	0.00186056
				ASV33	0.543	0.031	Fungi	Ascomycota	Sordariomycetes	Sordariales	Cephalothecaceae	Phialemonium	Phialemonium inflatum	41879	0.00333042
				ASV267	0.537	0.049	Fungi	Basidiomycota	Tremellomycetes	Tremellales	Rhynchogastremataceae	Papiliotrema	Papiliotrema laurentii	3284	0.000261159
				ASV296	0.43	0.038	Fungi	Ascomycota	Sordariomycetes	Sordariales	Lasiosphaeriaceae	Unclassified Sordariomycetes	Unclassified Sordariomycetes	2726	0.000216784
CCL	16S	Root	K1	ASV469	0.72	0.009	Baceteria	Proteobacteria	Alphaproteobacteria	Rhizobiales	Devosiaceae	Devosia	Devosia sp.	584	0.000336312
				ASV30	0.663	0.01	Baceteria	Verrucomicrobiota	Verrucomicrobiae	Chthoniobacterales	Terrimicrobiaceae	Terrimicrobium	Terrimicrobium sp.	8951	0.00515467
				ASV44	0.623	0.036	Baceteria	Patescibacteria	Saccharimonadia	Saccharimonadales	Saccharimonadaceae	Unclassified Saccharimonadales	Unclassified Saccharimonadales	6622	0.00381345
				ASV172	0.62	0.026	Baceteria	Planctobacteria	Planctomycetes	Planctomycetales	Rubinisphaeraceae	Planctomicrobium	Planctomicrobium sp.	2008	0.00115636
				ASV79	0.615	0.026	Baceteria	Patescibacteria	Parcubacteria	Candidatus Kaiserbacteria	NA	Candidatus Kaiserbacteria	Candidatus Kaiserbacteria	4599	0.00264845
				ASV34	0.614	0.027	Baceteria	Patescibacteria	Saccharimonadia	Saccharimonadales	Saccharimonadaceae	Unclassified Saccharimonadales	Unclassified Saccharimonadales	7943	0.00457418
				ASV93	0.597	0.035	Baceteria	Planctobacteria	Phycisphaerae	Tepidisphaerales	WD2101 soil group	Unclassified Tepidisphaerales	Unclassified Tepidisphaerales	4014	0.00231157
				ASV14	0.597	0.03	Baceteria	Patescibacteria	Parcubacteria	Candidatus Kaiserbacteria	NA	Candidatus Kaiserbacteria	Candidatus Kaiserbacteria	13993	0.00805823
				ASV102	0.588	0.02	Baceteria	Patescibacteria	Parcubacteria	Candidatus Kaiserbacteria	NA	Candidatus Kaiserbacteria	Candidatus Kaiserbacteria	3741	0.00215435
				ASV21	0.582	0.041	Baceteria	Patescibacteria	Parcubacteria	Candidatus Moranbacteria	NA	Candidatus Moranbacteria	Candidatus Moranbacteria	11566	0.00666058
				ASV11	0.581	0.036	Baceteria	Actinobacteriota	Actinobacteria	Streptomycetales	Streptomycetaceae	Streptomyces	Streptomyces sp.	16064	0.00925087
				ASV139	0.577	0.03	Baceteria	Patescibacteria	Parcubacteria	Candidatus Kaiserbacteria	NA	Candidatus Kaiserbacteria	Candidatus Kaiserbacteria	2421	0.0013942
				ASV29	0.546	0.049	Baceteria	Verrucomicrobiota	Verrucomicrobiae	Chthoniobacterales	Xiphinematobacteraceae	Candidatus Xiphinematobacter	Candidatus Xiphinematobacter	9039	0.00520534
			K2	ASV396	0.54	0.044	Baceteria	Proteobacteria	Alphaproteobacteria	Caulobacter sp.ales	Caulobacter sp.aceae	Asticcacaulis	Asticcacaulis sp.	742	0.0004273
		Rhizosphere soil	F	ASV395	0.871	0.001	Baceteria	Patescibacteria	Parcubacteria	Candidatus Campbellbacteria	NA	Candidatus Campbellbacteria	Candidatus Campbellbacteria	746	0.000429603
				ASV294	0.82	0.001	Baceteria	Planctobacteria	Planctomycetes	Planctomycetales	Rubinisphaeraceae	Unclassified Planctomycetales	Unclassified Planctomycetales	1069	0.000615611
				ASV214	0.806	0.001	Baceteria	Planctobacteria	Planctomycetes	Isosphaerales	Isosphaeraceae	Unclassified Isosphaerales	Unclassified Isosphaerales	1618	0.000931767
				ASV313	0.765	0.003	Baceteria	Patescibacteria	Parcubacteria	Candidatus Adlerbacteria	NA	Candidatus Adlerbacteria	Candidatus Adlerbacteria	983	0.000566086
				ASV150	0.718	0.01	Baceteria	Planctobacteria	Phycisphaerae	Phycisphaerales	Phycisphaeraceae	Unclassified Phycisphaerales	Unclassified Phycisphaerales	2267	0.00130551
				ASV331	0.629	0.028	Baceteria	Patescibacteria	Parcubacteria	Candidatus Nomurabacteria	NA	Candidatus Nomurabacteria	Candidatus Nomurabacteria	922	0.000530958
				ASV9	0.549	0.045	Baceteria	Planctobacteria	Planctomycetes	Planctomycetales	Rubinisphaeraceae	Unclassified Planctomycetales	Unclassified Planctomycetales	18038	0.0103877
			K1	ASV311	0.744	0.002	Baceteria	Abditibacteriota	Abditibacteria	Abditibacteriales	Abditibacteriaceae	Abditibacterium	Abditibacterium sp.	986	0.000567814
				ASV525	0.722	0.008	Baceteria	Verrucomicrobiota	Verrucomicrobiae	Chthoniobacterales	Xiphinematobacteraceae	Candidatus Xiphinematobacter	Candidatus Xiphinematobacter	506	0.000291393
				ASV675	0.682	0.005	Baceteria	Patescibacteria	Parcubacteria	Candidatus Adlerbacteria	NA	Candidatus Adlerbacteria	Candidatus Adlerbacteria	335	0.000192918
				ASV103	0.651	0.015	Baceteria	Verrucomicrobiota	Verrucomicrobiae	Verrucomicrobiales	Verrucomicrobiaceae	Roseimicrobium	Roseimicrobium sp.	3734	0.00215032
				ASV665	0.626	0.027	Baceteria	Patescibacteria	Microgenomatia	Candidatus Collierbacteria	NA	Candidatus Collierbacteria	Candidatus Collierbacteria	345	0.000198677
				ASV286	0.621	0.018	Baceteria	Patescibacteria	Parcubacteria	NA	NA	Unclassified Parcubacteria	Unclassified Parcubacteria	1104	0.000635767
				ASV507	0.621	0.025	Baceteria	Patescibacteria	Parcubacteria	Candidatus Nomurabacteria	NA	Candidatus Nomurabacteria	Candidatus Nomurabacteria	534	0.000307518
				ASV489	0.619	0.036	Baceteria	Patescibacteria	Parcubacteria	Candidatus Kaiserbacteria	NA	Candidatus Kaiserbacteria	Candidatus Kaiserbacteria	567	0.000326522
				ASV298	0.613	0.033	Baceteria	Planctobacteria	Phycisphaerae	Tepidisphaerales	WD2101 soil group	Unclassified Tepidisphaerales	Unclassified Tepidisphaerales	1037	0.000597183
				ASV398	0.599	0.037	Baceteria	Patescibacteria	Parcubacteria	Candidatus Nomurabacteria	NA	Candidatus Nomurabacteria	Candidatus Nomurabacteria	740	0.000426148
				ASV4	0.597	0.032	Baceteria	Patescibacteria	Parcubacteria	Candidatus Adlerbacteria	NA	Candidatus Adlerbacteria	Candidatus Adlerbacteria	38735	0.0223066
				ASV498	0.594	0.047	Baceteria	Patescibacteria	Parcubacteria	Candidatus Kaiserbacteria	NA	Candidatus Kaiserbacteria	Candidatus Kaiserbacteria	554	0.000319035
				ASV115	0.59	0.05	Baceteria	Planctobacteria	Phycisphaerae	Tepidisphaerales	Tepidisphaeraceae	Unclassified Tepidisphaerales	Unclassified Tepidisphaerales	3154	0.00181631
				ASV388	0.585	0.05	Baceteria	Patescibacteria	Parcubacteria	Candidatus Nomurabacteria	NA	Candidatus Nomurabacteria	Candidatus Nomurabacteria	757	0.000435938
				ASV29	0.582	0.016	Baceteria	Verrucomicrobiota	Verrucomicrobiae	Chthoniobacterales	Xiphinematobacteraceae	Candidatus Xiphinematobacter	Candidatus Xiphinematobacter	9039	0.00520534
				ASV206	0.56	0.034	Baceteria	Patescibacteria	Parcubacteria	Candidatus Adlerbacteria	NA	Candidatus Adlerbacteria	Candidatus Adlerbacteria	1677	0.000965744
			K2	ASV267	0.573	0.049	Baceteria	Patescibacteria	Parcubacteria	NA	NA	Unclassified Parcubacteria	Unclassified Parcubacteria	1220	0.000702569
			K0	ASV228	0.613	0.042	Baceteria	Verrucomicrobiota	Verrucomicrobiae	Chthoniobacterales	Xiphinematobacteraceae	Candidatus Xiphinematobacter	Candidatus Xiphinematobacter	1491	0.000858631
				ASV87	0.555	0.007	Baceteria	Verrucomicrobiota	Verrucomicrobiae	Chthoniobacterales	Xiphinematobacteraceae	Candidatus Xiphinematobacter	Candidatus Xiphinematobacter	4135	0.00238125
	ITS	Root	K0	ASV43	0.769	0.001	Fungi	Ascomycota	Dothideomycetes	Pleosporales	Tetraplosphaeriaceae	Unclassified Tepidisphaerales	Unclassified Tepidisphaerales	30933	0.00245994
				ASV42	0.711	0.001	Fungi	Ascomycota	Sordariomycetes	Hypocreales	Nectriaceae	Fusarium	Fusarium solani	32041	0.00254805
				ASV171	0.706	0.002	Fungi	Ascomycota	Eurotiomycetes	Eurotiales	Trichocomaceae	Talaromyces	Talaromyces sp.	5973	0.000475001
				ASV15	0.659	0.009	Fungi	Ascomycota	Sordariomycetes	Hypocreales	Nectriaceae	Fusarium	Fusarium concentricum	98930	0.00786738
				ASV102	0.656	0.003	Fungi	Ascomycota	Dothideomycetes	Pleosporales	Pleosporales_fam_Incertae_sedis	Pseudochaetosphaeronema	Pseudochaetosphaeronema pandanicola	12555	0.000998433
				ASV12	0.575	0.044	Fungi	Ascomycota	Sordariomycetes	Hypocreales	Nectriaceae	Fusarium	Fusarium oxysporum	113173	0.00900005
				ASV26	0.552	0.021	Fungi	Ascomycota	Sordariomycetes	Sordariales	Sordariales_fam_Incertae_sedis	Conlarium	Conlarium sp.	62955	0.00500648
				ASV18	0.547	0.004	Fungi	Ascomycota	Sordariomycetes	Sordariales	Chaetomiaceae	Trichocladium	Trichocladium pyriforme	83895	0.00667173
				ASV34	0.526	0.017	Fungi	Basidiomycota	Agaricomycetes	Sebacinales	NA	Unclassified Sebacinales	Unclassified Sebacinales	40019	0.0031825
				ASV10	0.494	0.026	Fungi	Ascomycota	Sordariomycetes	Coniochaetales	Coniochaetaceae	Coniochaeta	Coniochaeta sp.	144338	0.0114784
		Rhizosphere soil	F	ASV11	0.813	0.001	Fungi	Ascomycota	Sordariomycetes	Hypocreales	Nectriaceae	Fusarium	Fusarium oxysporum	135815	0.0108007
				ASV8	0.806	0.001	Fungi	Ascomycota	Sordariomycetes	Sordariales	Chaetomiaceae	Botryotrichum	Botryotrichum spirotrichum	214581	0.0170645
				ASV9	0.796	0.001	Fungi	Ascomycota	Eurotiomycetes	Onygenales	Onygenaceae	Uncinocarpus	Uncinocarpus reesii	155598	0.0123739
				ASV50	0.774	0.002	Fungi	Ascomycota	Sordariomycetes	Hypocreales	Nectriaceae	Fusarium	Fusarium solani	26453	0.00210367
			K2	ASV415	0.656	0.01	Fungi	Chytridiomycota	Rhizophydiomycetes	Rhizophydiales	NA	Unclassified Rhizophydiales	Unclassified Rhizophydiales	1571	0.000124933
				ASV470	0.649	0.011	Fungi	Ascomycota	Leotiomycetes	Helotiales	Myxotrichaceae	Oidiodendron	Oidiodendron sp.	1306	0.000103859
				ASV441	0.648	0.013	Fungi	Chytridiomycota	Rhizophydiomycetes	Rhizophydiales	NA	Unclassified Rhizophydiales	Unclassified Rhizophydiales	1425	0.000113323
				ASV279	0.631	0.014	Fungi	Ascomycota	Saccharomycetes	Saccharomycetales	Saccharomycetales_fam_Incertae_sedis	Candida	Candida subhashii	3111	0.000247401
				ASV309	0.61	0.017	Fungi	Ascomycota	Sordariomycetes	Sordariales	Cephalothecaceae	Phialemonium	Phialemonium inflatum	2580	0.000205174
				ASV540	0.609	0.02	Fungi	Ascomycota	Saccharomycetes	Saccharomycetales	Saccharomycetales_fam_Incertae_sedis	Candida	Candida subhashii	1029	8.1831e-05
				ASV282	0.603	0.028	Fungi	Basidiomycota	Tremellomycetes	Filobasidiales	Piskurozymaceae	Solicoccozyma	Solicoccozyma terricola	3042	0.000241914
				ASV120	0.577	0.049	Fungi	Chytridiomycota	Rhizophydiomycetes	Rhizophydiales	NA	Unclassified Rhizophydiales	Unclassified Rhizophydiales	10446	0.000830715
				ASV365	0.571	0.047	Fungi	Ascomycota	Leotiomycetes	Helotiales	NA	Unclassified Helotiales	Unclassified Helotiales	1998	0.00015889
				ASV290	0.563	0.042	Fungi	Basidiomycota	Tremellomycetes	Filobasidiales	Piskurozymaceae	Solicoccozyma	Solicoccozyma terricola	2907	0.000231178
				ASV274	0.551	0.002	Fungi	Ascomycota	Leotiomycetes	Helotiales	Helotiaceae	Meliniomyces	Meliniomyces sp.	3201	0.000254559
			K0	ASV184	0.867	0.001	Fungi	Ascomycota	Eurotiomycetes	Eurotiales	Trichocomaceae	Talaromyces	Talaromyces sp.	5691	0.000452575
				ASV65	0.794	0.001	Fungi	Ascomycota	Sordariomycetes	NA	NA	Unclassified Sordariomycetes	Unclassified Sordariomycetes	21792	0.001733
				ASV157	0.772	0.001	Fungi	Ascomycota	Pezizomycotina_cls_Incertae_sedis	Pezizomycotina_ord_Incertae_sedis	Pezizomycotina_fam_Incertae_sedis	Candelabrum	Candelabrum brocchiatum	6706	0.000533293
				ASV85	0.739	0.003	Fungi	Ascomycota	Dothideomycetes	Botryosphaeriales	Botryosphaeriaceae	Lasiodiplodia	Lasiodiplodia sp.	16029	0.0012747
				ASV46	0.733	0.001	Fungi	Ascomycota	Sordariomycetes	Microascales	Ceratocystidaceae	Ceratocystis	Ceratocystis ethacetica	29223	0.00232395
				ASV91	0.72	0.001	Fungi	Ascomycota	Sordariomycetes	NA	NA	Unclassified Sordariomycetes	Unclassified Sordariomycetes	14558	0.00115772
				ASV68	0.712	0.001	Fungi	Ascomycota	Sordariomycetes	NA	NA	Unclassified Sordariomycetes	Unclassified Sordariomycetes	20567	0.00163559
				ASV82	0.703	0.001	Fungi	Ascomycota	Dothideomycetes	Botryosphaeriales	Botryosphaeriaceae	Neodeightonia	Neodeightonia phoenicum	16470	0.00130977
				ASV141	0.702	0.001	Fungi	Basidiomycota	Agaricomycetes	Trechisporales	Hydnodontaceae	Subulicystidium	Subulicystidium brachysporum	8597	0.000683674
				ASV104	0.695	0.001	Fungi	Ascomycota	Sordariomycetes	Hypocreales	NA	Unclassified Hypocreales	Unclassified Hypocreales	12324	0.000980063
				ASV214	0.68	0.009	Fungi	Basidiomycota	Agaricomycetes	Trechisporales	Hydnodontaceae	Subulicystidium	Subulicystidium brachysporum	4694	0.000373289
				ASV18	0.679	0.001	Fungi	Ascomycota	Sordariomycetes	Sordariales	Chaetomiaceae	Trichocladium	Trichocladium pyriforme	83895	0.00667173
				ASV93	0.675	0.003	Fungi	Ascomycota	Sordariomycetes	Hypocreales	NA	Unclassified Hypocreales	Unclassified Hypocreales	13781	0.00109593
				ASV47	0.673	0.006	Fungi	Ascomycota	Dothideomycetes	Pleosporales	NA	Unclassified Pleosporales	Unclassified Pleosporales	28925	0.00230025
				ASV20	0.67	0.008	Fungi	Ascomycota	Sordariomycetes	Sordariales	Chaetomiaceae	Unclassified Sordariomycetes	Unclassified Sordariomycetes	76982	0.00612197
				ASV134	0.646	0.002	Fungi	Basidiomycota	Tremellomycetes	Tremellales	NA	Unclassified Tremellales	Unclassified Tremellales	9100	0.000723675
				ASV34	0.645	0.011	Fungi	Basidiomycota	Agaricomycetes	Sebacinales	NA	Unclassified Sebacinales	Unclassified Sebacinales	40019	0.0031825
				ASV105	0.637	0.01	Fungi	Ascomycota	Eurotiomycetes	Eurotiales	Aspergillaceae	Aspergillus	Aspergillus awamori	12206	0.000970679
				ASV81	0.636	0.018	Fungi	Ascomycota	Dothideomycetes	Tubeufiales	Tubeufiaceae	Chlamydotubeufia	Chlamydotubeufia khunkornensis	16932	0.00134651
				ASV62	0.627	0.007	Fungi	Ascomycota	Sordariomycetes	Sordariales	Chaetomiaceae	Humicola	Humicola sp.	22585	0.00179607
				ASV28	0.622	0.025	Fungi	Ascomycota	Pezizomycotina_cls_Incertae_sedis	Pezizomycotina_ord_Incertae_sedis	Pezizomycotina_fam_Incertae_sedis	Ciliophora	Ciliophora sp.	59885	0.00476234
				ASV59	0.62	0.013	Fungi	Ascomycota	Sordariomycetes	Annulatascales	Annulatascaceae	Pseudoproboscispora	Pseudoproboscispora thailandensis	22884	0.00181984
				ASV41	0.618	0.023	Fungi	Ascomycota	Sordariomycetes	Sordariales	Sordariales_fam_Incertae_sedis	Conlarium	Conlarium sp.	32976	0.00262241
				ASV329	0.612	0.029	Fungi	Ascomycota	Sordariomycetes	Sordariales	Chaetomiaceae	Trichocladium	Trichocladium pyriforme	2382	0.000189428
				ASV31	0.599	0.028	Fungi	Basidiomycota	Agaricomycetes	Agaricales	Pleurotaceae	Nematoctonus	Nematoctonus pachysporus	50899	0.00404773
				ASV43	0.598	0.025	Fungi	Ascomycota	Dothideomycetes	Pleosporales	Tetraplosphaeriaceae	Unclassified Pleosporales	Unclassified Pleosporales	30933	0.00245994
				ASV15	0.594	0.003	Fungi	Ascomycota	Sordariomycetes	Hypocreales	Nectriaceae	Fusarium	Fusarium concentricum	98930	0.00786738
				ASV151	0.593	0.027	Fungi	Ascomycota	Sordariomycetes	Microascales	Microascaceae	Rhinocladium	Rhinocladium lesnei	7217	0.00057393
				ASV25	0.57	0.035	Fungi	Basidiomycota	Agaricomycetes	Agaricales	Pleurotaceae	Nematoctonus	Nematoctonus pachysporus	66265	0.00526971
				ASV180	0.56	0.033	Fungi	Ascomycota	Sordariomycetes	Pisorisporiales	Pisorisporiaceae	Achroceratosphaeria	Achroceratosphaeria potamia	5713	0.000454325
				ASV23	0.541	0.015	Fungi	Ascomycota	Sordariomycetes	Microascales	Halosphaeriaceae	Unclassified Microascales	Unclassified Microascales	73369	0.00583465
				ASV75	0.537	0.015	Fungi	Ascomycota	Sordariomycetes	Pleurotheciales	Pleurotheciaceae	Phaeoisaria	Phaeoisaria sp.	19622	0.00156043
ECC	16S	Root	F	ASV424	0.875	0.001	Baceteria	Proteobacteria	Alphaproteobacteria	Dongiales	Dongiaceae	Dongia	Dongia sp.	666	0.000383533
				ASV277	0.861	0.001	Baceteria	Proteobacteria	Alphaproteobacteria	Sphingomonadales	Sphingomonadaceae	Sphingobium	Sphingobium sp.	1149	0.000661682
				ASV66	0.846	0.001	Baceteria	Planctobacteria	Planctomycetes	Isosphaerales	Isosphaeraceae	Aquisphaera	Aquisphaera sp.	5290	0.00304638
				ASV2	0.813	0.001	Baceteria	Actinobacteriota	Actinobacteria	Streptomycetales	Streptomycetaceae	Streptomyces	Streptomyces sp.	49261	0.0283682
				ASV107	0.785	0.001	Baceteria	Planctobacteria	Phycisphaerae	Tepidisphaerales	Tepidisphaeraceae	Tepidisphaera	Tepidisphaera sp.	3552	0.00204551
				ASV552	0.774	0.001	Baceteria	Proteobacteria	Alphaproteobacteria	Sphingomonadales	Sphingomonadaceae	Novosphingobium	Novosphingobium sp.	474	0.000272965
				ASV96	0.767	0.001	Baceteria	Planctobacteria	Phycisphaerae	Tepidisphaerales	Tepidisphaeraceae	Tepidisphaera	Tepidisphaera sp.	3940	0.00226895
				ASV116	0.763	0.002	Baceteria	Planctobacteria	Planctomycetes	Isosphaerales	Isosphaeraceae	Aquisphaera	Aquisphaera sp.	3144	0.00181055
				ASV23	0.755	0.003	Baceteria	Proteobacteria	Alphaproteobacteria	Caulobacter sp.ales	Caulobacter sp.aceae	Asticcacaulis	Asticcacaulis sp.	11023	0.00634788
				ASV89	0.755	0.001	Baceteria	Planctobacteria	Planctomycetes	Isosphaerales	Isosphaeraceae	Aquisphaera	Aquisphaera sp.	4076	0.00234727
				ASV80	0.735	0.001	Baceteria	Planctobacteria	Planctomycetes	Gemmatales	Gemmataceae	Fimbriiglobus	Fimbriiglobus sp.	4529	0.00260814
				ASV437	0.703	0.007	Baceteria	Proteobacteria	Alphaproteobacteria	Sphingomonadales	Sphingomonadaceae	Altererythrobacter	Altererythrobacter sp.	633	0.000364529
				ASV230	0.697	0.002	Baceteria	Patescibacteria	Parcubacteria	Candidatus Kaiserbacteria	NA	Candidatus Kaiserbacteria	Candidatus Kaiserbacteria	1487	0.000856328
				ASV1	0.681	0.008	Baceteria	Patescibacteria	Parcubacteria	Candidatus Kaiserbacteria	NA	Candidatus Kaiserbacteria	Candidatus Kaiserbacteria	54123	0.0311681
				ASV143	0.679	0.004	Baceteria	Actinobacteriota	Actinobacteria	Streptomycetales	Streptomycetaceae	Streptomyces	Streptomyces sp.	2360	0.00135907
				ASV144	0.662	0.014	Baceteria	Proteobacteria	Alphaproteobacteria	Rhizobiales	Rhizobiaceae	Mesorhizobium	Mesorhizobium opportunistum	2352	0.00135446
				ASV172	0.654	0.007	Baceteria	Patescibacteria	Parcubacteria	Candidatus Adlerbacteria	NA	Candidatus Adlerbacteria	Candidatus Adlerbacteria	2028	0.00116788
				ASV205	0.652	0.006	Baceteria	Planctobacteria	Planctomycetes	Planctomycetales	Rubinisphaeraceae	Planctomicrobium	Planctomicrobium sp.	1685	0.000970351
				ASV268	0.639	0.021	Baceteria	Proteobacteria	Alphaproteobacteria	Rhizobiales	Rhizobiaceae	Candidatus Adlerbacteria	Candidatus Adlerbacteria	1214	0.000699113
				ASV120	0.635	0.017	Baceteria	Proteobacteria	Alphaproteobacteria	Micropepsales	Micropepsaceae	Unclassified Micropepsales	Unclassified Micropepsales	3029	0.00174433
				ASV161	0.629	0.008	Baceteria	Proteobacteria	Alphaproteobacteria	Sphingomonadales	Sphingomonadaceae	Unclassified Sphingomonadales	Unclassified Sphingomonadales	2195	0.00126405
				ASV73	0.628	0.02	Baceteria	Proteobacteria	Alphaproteobacteria	Rhizobiales	Devosiaceae	Devosia	Devosia sp.	4976	0.00286556
				ASV28	0.624	0.033	Baceteria	Patescibacteria	Saccharimonadia	Saccharimonadales	Saccharimonadaceae	Unclassified Saccharimonadales	Unclassified Saccharimonadales	9191	0.00529288
				ASV91	0.62	0.024	Baceteria	Proteobacteria	Alphaproteobacteria	Rhizobiales	Xanthobacteraceae	Bradyrhizobium	Bradyrhizobium sp.	4044	0.00232884
				ASV110	0.603	0.031	Baceteria	Proteobacteria	Alphaproteobacteria	Rhizobiales	Rhizobiaceae	Unclassified Rhizobiales	Unclassified Rhizobiales	3422	0.00197065
				ASV30	0.601	0.035	Baceteria	Verrucomicrobiota	Verrucomicrobiae	Chthoniobacterales	Terrimicrobiaceae	Terrimicrobium	Terrimicrobium sp.	8951	0.00515467
				ASV342	0.599	0.027	Baceteria	Actinobacteriota	Actinobacteria	Corynebacteriales	Mycobacteriaceae	Mycobacterium	Mycobacterium sp.	896	0.000515985
				ASV48	0.581	0.032	Baceteria	Proteobacteria	Alphaproteobacteria	Rhizobiales	Rhizobiaceae	Rhizobium	Rhizobium sp.	6380	0.00367409
			K2	ASV574	0.55	0.016	Baceteria	Actinobacteriota	Actinobacteria	Streptomycetales	Streptomycetaceae	Streptomyces	Streptomyces sp.	453	0.000260872
				ASV164	0.813	0.002	Baceteria	Actinobacteriota	Actinobacteria	Micromonosporales	Micromonosporaceae	Actinoplanes	Actinoplanes sp.	2111	0.00121567
				ASV27	0.783	0.001	Baceteria	Proteobacteria	Alphaproteobacteria	Rhizobiales	Rhizobiaceae	Rhizobium	Rhizobium sp.	9227	0.00531361
				ASV209	0.761	0.003	Baceteria	Planctobacteria	Planctomycetes	NA	NA	Unclassified Planctomycetes	Unclassified Planctomycetes	1640	0.000944437
				ASV241	0.759	0.001	Baceteria	Proteobacteria	Alphaproteobacteria	Caulobacter sp.ales	Caulobacter sp.aceae	Caulobacter sp.	Caulobacter sp.	1409	0.000811409
				ASV81	0.719	0.002	Baceteria	Planctobacteria	Planctomycetes	Gemmatales	Gemmataceae	Gemmata	Gemmata sp.	4502	0.00259259
				ASV8	0.694	0.005	Baceteria	Planctobacteria	Planctomycetes	Planctomycetales	Rubinisphaeraceae	Planctomicrobium	Planctomicrobium sp.	18262	0.0105166
				ASV505	0.63	0.02	Baceteria	Actinobacteriota	Actinobacteria	Propionibacteriales	Nocardioidaceae	Nocardioides	Nocardioides ganghwensis	535	0.000308094
		Rhizosphere soil	F	ASV424	0.875	0.001	Baceteria	Proteobacteria	Alphaproteobacteria	Dongiales	Dongiaceae	Dongia	Dongia sp.	666	0.000383533
				ASV277	0.861	0.001	Baceteria	Proteobacteria	Alphaproteobacteria	Sphingomonadales	Sphingomonadaceae	Sphingobium	Sphingobium sp.	1149	0.000661682
				ASV66	0.846	0.001	Baceteria	Planctobacteria	Planctomycetes	Isosphaerales	Isosphaeraceae	Aquisphaera	Aquisphaera sp.	5290	0.00304638
				ASV2	0.813	0.001	Baceteria	Actinobacteriota	Actinobacteria	Streptomycetales	Streptomycetaceae	Streptomyces	Streptomyces sp.	49261	0.0283682
				ASV107	0.785	0.001	Baceteria	Planctobacteria	Phycisphaerae	Tepidisphaerales	Tepidisphaeraceae	Tepidisphaera	Tepidisphaera sp.	3552	0.00204551
				ASV552	0.774	0.001	Baceteria	Proteobacteria	Alphaproteobacteria	Sphingomonadales	Sphingomonadaceae	Novosphingobium	Novosphingobium sp.	474	0.000272965
				ASV96	0.767	0.001	Baceteria	Planctobacteria	Phycisphaerae	Tepidisphaerales	Tepidisphaeraceae	Tepidisphaera	Tepidisphaera sp.	3940	0.00226895
				ASV116	0.763	0.007	Baceteria	Planctobacteria	Planctomycetes	Isosphaerales	Isosphaeraceae	Aquisphaera	Aquisphaera sp.	3144	0.00181055
				ASV23	0.755	0.005	Baceteria	Proteobacteria	Alphaproteobacteria	Caulobacter sp.ales	Caulobacter sp.aceae	Asticcacaulis	Asticcacaulis sp.	11023	0.00634788
				ASV89	0.755	0.001	Baceteria	Planctobacteria	Planctomycetes	Isosphaerales	Isosphaeraceae	Aquisphaera	Aquisphaera sp.	4076	0.00234727
				ASV80	0.735	0.001	Baceteria	Planctobacteria	Planctomycetes	Gemmatales	Gemmataceae	Fimbriiglobus	Fimbriiglobus sp.	4529	0.00260814
				ASV437	0.703	0.007	Baceteria	Proteobacteria	Alphaproteobacteria	Sphingomonadales	Sphingomonadaceae	Altererythrobacter	Altererythrobacter sp.	633	0.000364529
				ASV230	0.697	0.007	Baceteria	Patescibacteria	Parcubacteria	Candidatus Kaiserbacteria	NA	Candidatus Kaiserbacteria	Candidatus Kaiserbacteria	1487	0.000856328
				ASV1	0.681	0.008	Baceteria	Patescibacteria	Parcubacteria	Candidatus Kaiserbacteria	NA	Candidatus Kaiserbacteria	Candidatus Kaiserbacteria	54123	0.0311681
				ASV143	0.679	0.006	Baceteria	Actinobacteriota	Actinobacteria	Streptomycetales	Streptomycetaceae	Streptomyces	Streptomyces sp.	2360	0.00135907
				ASV144	0.662	0.015	Baceteria	Proteobacteria	Alphaproteobacteria	Rhizobiales	Rhizobiaceae	Mesorhizobium	Mesorhizobium opportunistum	2352	0.00135446
				ASV172	0.654	0.016	Baceteria	Planctobacteria	Planctomycetes	Planctomycetales	Rubinisphaeraceae	Planctomicrobium	Planctomicrobium sp.	2008	0.00115636
				ASV205	0.652	0.011	Baceteria	Planctobacteria	Planctomycetes	Planctomycetales	Rubinisphaeraceae	Planctomicrobium	Planctomicrobium sp.	1685	0.000970351
				ASV268	0.639	0.021	Baceteria	Proteobacteria	Alphaproteobacteria	Rhizobiales	Rhizobiaceae	Unclassified Rhizobiales	Unclassified Rhizobiales	1214	0.000699113
				ASV120	0.635	0.021	Baceteria	Proteobacteria	Alphaproteobacteria	Micropepsales	Micropepsaceae	Unclassified Micropepsales	Unclassified Micropepsales	3029	0.00174433
				ASV161	0.629	0.012	Baceteria	Proteobacteria	Alphaproteobacteria	Sphingomonadales	Sphingomonadaceae	Unclassified Sphingomonadales	Unclassified Sphingomonadales	2195	0.00126405
				ASV73	0.628	0.019	Baceteria	Proteobacteria	Alphaproteobacteria	Rhizobiales	Devosiaceae	Devosia	Devosia sp.	4976	0.00286556
				ASV28	0.624	0.025	Baceteria	Patescibacteria	Saccharimonadia	Saccharimonadales	Saccharimonadaceae	Unclassified Saccharimonadales	Unclassified Saccharimonadales	9191	0.00529288
				ASV91	0.62	0.026	Baceteria	Proteobacteria	Alphaproteobacteria	Rhizobiales	Xanthobacteraceae	Bradyrhizobium	Bradyrhizobium sp.	4044	0.00232884
				ASV110	0.603	0.033	Baceteria	Proteobacteria	Alphaproteobacteria	Rhizobiales	Rhizobiaceae	Unclassified Rhizobiales	Unclassified Rhizobiales	3422	0.00197065
				ASV30	0.601	0.035	Baceteria	Verrucomicrobiota	Verrucomicrobiae	Chthoniobacterales	Terrimicrobiaceae	Terrimicrobium	Terrimicrobium sp.	8951	0.00515467
				ASV342	0.599	0.03	Baceteria	Actinobacteriota	Actinobacteria	Corynebacteriales	Mycobacteriaceae	Mycobacterium	Mycobacterium sp.	896	0.000515985
				ASV48	0.581	0.033	Baceteria	Proteobacteria	Alphaproteobacteria	Rhizobiales	Rhizobiaceae	Rhizobium	Rhizobium sp.	6380	0.00367409
				ASV53	0.577	0.044	Baceteria	Proteobacteria	Alphaproteobacteria	Rhizobiales	Rhizobiaceae	Rhizobium	Rhizobium sp.	5630	0.00324218
				ASV52	0.576	0.05	Baceteria	Verrucomicrobiota	Verrucomicrobiae	Chthoniobacterales	Xiphinematobacteraceae	Candidatus Xiphinematobacter	Candidatus Xiphinematobacter	5932	0.0034161
				ASV165	0.56	0.05	Baceteria	Planctobacteria	Phycisphaerae	Tepidisphaerales	Tepidisphaeraceae	Tepidisphaera	Tepidisphaera sp.	2100	0.00120934
				ASV574	0.55	0.025	Baceteria	Actinobacteriota	Actinobacteria	Streptomycetales	Streptomycetaceae	Streptomyces	Streptomyces sp.	453	0.000260872
			K2	ASV164	0.813	0.001	Baceteria	Actinobacteriota	Actinobacteria	Micromonosporales	Micromonosporaceae	Actinoplanes	Actinoplanes sp.	2111	0.00121567
				ASV27	0.783	0.002	Baceteria	Proteobacteria	Alphaproteobacteria	Rhizobiales	Rhizobiaceae	Rhizobium	Rhizobium sp.	9227	0.00531361
				ASV209	0.761	0.002	Baceteria	Planctobacteria	Planctomycetes	NA	NA	Unclassified Planctomycetes	Unclassified Planctomycetes	1640	0.000944437
				ASV241	0.759	0.001	Baceteria	Proteobacteria	Alphaproteobacteria	Caulobacter sp.ales	Caulobacter sp.aceae	Caulobacter sp.	Caulobacter sp.	1409	0.000811409
				ASV81	0.719	0.001	Baceteria	Planctobacteria	Planctomycetes	Gemmatales	Gemmataceae	Gemmata	Gemmata sp.	4502	0.00259259
				ASV8	0.694	0.012	Baceteria	Planctobacteria	Planctomycetes	Planctomycetales	Rubinisphaeraceae	Planctomicrobium	Planctomicrobium sp.	18262	0.0105166
				ASV505	0.63	0.02	Baceteria	Actinobacteriota	Actinobacteria	Propionibacteriales	Nocardioidaceae	Nocardioides	Nocardioides ganghwensis	535	0.000308094
				ASV151	0.561	0.05	Baceteria	Actinobacteriota	Actinobacteria	Micromonosporales	Micromonosporaceae	Actinoplanes	Actinoplanes sp.	2265	0.00130436
	ITS	Root	F	ASV168	0.795	0.004	Fungi	Ascomycota	Sordariomycetes	Togniniales	Togniniaceae	Phaeoacremonium	Phaeoacremonium inflatipes	6088	0.000484147
				ASV142	0.759	0.002	Fungi	Ascomycota	Sordariomycetes	Togniniales	Togniniaceae	Phaeoacremonium	Phaeoacremonium sp.	8585	0.00068272
				ASV8	0.733	0.001	Fungi	Ascomycota	Sordariomycetes	Sordariales	Chaetomiaceae	Botryotrichum	Botryotrichum spirotrichum	214581	0.0170645
				ASV248	0.661	0.015	Fungi	Ascomycota	Dothideomycetes	Pleosporales	Tetraplosphaeriaceae	Unclassified Pleosporales	Unclassified Pleosporales	3739	0.000297343
				ASV9	0.634	0.019	Fungi	Ascomycota	Eurotiomycetes	Onygenales	Onygenaceae	Uncinocarpus	Uncinocarpus reesii	155598	0.0123739
				ASV51	0.598	0.021	Fungi	Ascomycota	Eurotiomycetes	Eurotiales	Aspergillaceae	Penicillium	Penicillium pimiteouiense	26284	0.00209023
				ASV268	0.592	0.042	Fungi	Ascomycota	Sordariomycetes	Hypocreales	Nectriaceae	Cylindrocladiella	Cylindrocladiella sp.	3263	0.000259489
				ASV74	0.584	0.044	Fungi	Ascomycota	Sordariomycetes	Sordariales	Sordariales_fam_Incertae_sedis	Conlarium	Conlarium sp.	19643	0.0015621
				ASV148	0.575	0.02	Fungi	Ascomycota	Eurotiomycetes	Eurotiales	Aspergillaceae	Penicillium	Penicillium guaibinense	7772	0.000618066
				ASV149	0.562	0.05	Fungi	Ascomycota	Sordariomycetes	Hypocreales	NA	Unclassified Hypocreales	Unclassified Hypocreales	7724	0.000614249
				ASV40	0.559	0.05	Fungi	Ascomycota	Sordariomycetes	Sordariales	Sordariales_fam_Incertae_sedis	Conlarium	Conlarium sp.	35731	0.0028415
				ASV93	0.536	0.036	Fungi	Ascomycota	Sordariomycetes	Hypocreales	NA	Unclassified Hypocreales	Unclassified Hypocreales	13781	0.00109593
				ASV80	0.457	0.021	Fungi	Ascomycota	Sordariomycetes	Hypocreales	Nectriaceae	Fusarium	Fusarium solani	17013	0.00135295
			K1	ASV65	0.716	0.006	Fungi	Ascomycota	Sordariomycetes	NA	NA	Unclassified Sordariomycetes	Unclassified Sordariomycetes	21792	0.001733
				ASV141	0.691	0.005	Fungi	Basidiomycota	Agaricomycetes	Trechisporales	Hydnodontaceae	Subulicystidium	Subulicystidium brachysporum	8597	0.000683674
				ASV18	0.617	0.026	Fungi	Ascomycota	Sordariomycetes	Sordariales	Chaetomiaceae	Trichocladium	Trichocladium pyriforme	83895	0.00667173
				ASV126	0.607	0.029	Fungi	Ascomycota	Sordariomycetes	Microascales	Halosphaeriaceae	unclassified Microascales	unclassified Microascales	9712	0.000772344
				ASV203	0.607	0.027	Fungi	Basidiomycota	Agaricomycetes	Sebacinales	NA	Unclassified Sebacinales	Unclassified Sebacinales	5105	0.000405974
				ASV303	0.599	0.017	Fungi	Basidiomycota	Agaricomycetes	Sebacinales	Serendipitaceae	Serendipita	Serendipita indica	2639	0.000209866
		Rhizosphere soil	F	ASV896	0.858	0.001	Fungi	Ascomycota	Sordariomycetes	Ophiostomatales	Ophiostomataceae	Sporothrix	Sporothrix sp.	376	2.99013e-05
				ASV11	0.786	0.001	Fungi	Ascomycota	Sordariomycetes	Hypocreales	Nectriaceae	Fusarium	Fusarium oxysporum	135815	0.0108007
				ASV405	0.772	0.004	Fungi	Basidiomycota	Tremellomycetes	Trichosporonales	Trichosporonaceae	Cutaneotrichosporon	Cutaneotrichosporon moniliiforme	1670	0.000132806
				ASV51	0.766	0.002	Fungi	Ascomycota	Eurotiomycetes	Eurotiales	Aspergillaceae	Penicillium	Penicillium pimiteouiense	26284	0.00209023
				ASV142	0.752	0.007	Fungi	Ascomycota	Sordariomycetes	Togniniales	Togniniaceae	Phaeoacremonium	Phaeoacremonium sp.	8585	0.00068272
				ASV238	0.718	0.005	Fungi	Ascomycota	Eurotiomycetes	Eurotiales	Aspergillaceae	Penicillium	Penicillium sp.	3887	0.000309113
				ASV239	0.717	0.011	Fungi	Ascomycota	Sordariomycetes	Hypocreales	Hypocreaceae	Monocillium	Monocillium ligusticum	3884	0.000308874
				ASV148	0.714	0.012	Fungi	Ascomycota	Eurotiomycetes	Eurotiales	Aspergillaceae	Penicillium	Penicillium guaibinense	7772	0.000618066
				ASV93	0.709	0.011	Fungi	Ascomycota	Sordariomycetes	Hypocreales	NA	Unclassified Hypocreales	Unclassified Hypocreales	13781	0.00109593
				ASV6	0.696	0.003	Fungi	Ascomycota	Eurotiomycetes	Eurotiales	Aspergillaceae	Penicillium	Penicillium citrinum	224042	0.0178169
				ASV97	0.68	0.012	Fungi	Ascomycota	Eurotiomycetes	Eurotiales	Aspergillaceae	Penicillium	Penicillium menonorum	13292	0.00105704
				ASV168	0.678	0.014	Fungi	Ascomycota	Sordariomycetes	Togniniales	Togniniaceae	Phaeoacremonium	Phaeoacremonium inflatipes	6088	0.000484147
				ASV260	0.678	0.017	Fungi	Ascomycota	Eurotiomycetes	Eurotiales	Aspergillaceae	Penicillium	Penicillium simplicissimum	3374	0.000268316
				ASV104	0.672	0.029	Fungi	Ascomycota	Sordariomycetes	Hypocreales	NA	Unclassified Hypocreales	Unclassified Hypocreales	12324	0.000980063
				ASV12	0.662	0.013	Fungi	Ascomycota	Sordariomycetes	Hypocreales	Nectriaceae	Fusarium	Fusarium oxysporum	113173	0.00900005
				ASV208	0.66	0.016	Fungi	Ascomycota	Eurotiomycetes	Eurotiales	Aspergillaceae	Penicillium	Penicillium simplicissimum	4945	0.00039325
				ASV149	0.655	0.014	Fungi	Ascomycota	Sordariomycetes	Hypocreales	NA	Unclassified Hypocreales	Unclassified Hypocreales	7724	0.000614249
				ASV74	0.655	0.008	Fungi	Ascomycota	Sordariomycetes	Sordariales	Sordariales_fam_Incertae_sedis	Conlarium	Conlarium sp.	19643	0.0015621
				ASV9	0.652	0.001	Fungi	Ascomycota	Eurotiomycetes	Onygenales	Onygenaceae	Uncinocarpus	Uncinocarpus reesii	155598	0.0123739
				ASV8	0.65	0.009	Fungi	Ascomycota	Sordariomycetes	Sordariales	Chaetomiaceae	Botryotrichum	Botryotrichum	214581	0.0170645
				ASV26	0.644	0.025	Fungi	Ascomycota	Sordariomycetes	Sordariales	Sordariales_fam_Incertae_sedis	Conlarium	Conlarium sp.	62955	0.00500648
				ASV172	0.631	0.024	Fungi	Ascomycota	Eurotiomycetes	Eurotiales	Trichocomaceae	Talaromyces	Talaromyces sp.	5973	0.000475001
				ASV191	0.628	0.016	Fungi	Ascomycota	Eurotiomycetes	Eurotiales	Aspergillaceae	Aspergillus	Aspergillus	5337	0.000424424
				ASV418	0.625	0.007	Fungi	Ascomycota	Sordariomycetes	Savoryellales	NA	Unclassified Sordariomycetes	Unclassified Sordariomycetes	1556	0.00012374
				ASV67	0.624	0.018	Fungi	Ascomycota	Sordariomycetes	Sordariales	Sordariales_fam_Incertae_sedis	Conlarium	Conlarium sp.	21076	0.00167606
				ASV198	0.623	0.019	Fungi	Ascomycota	Eurotiomycetes	Eurotiales	Aspergillaceae	Aspergillus	Aspergillus	5158	0.000410189
				ASV162	0.61	0.022	Fungi	Basidiomycota	Tremellomycetes	Trichosporonales	Trichosporonaceae	Cutaneotrichosporon	Cutaneotrichosporon	6466	0.000514207
				ASV80	0.607	0.032	Fungi	Ascomycota	Sordariomycetes	Hypocreales	Nectriaceae	Fusarium	Fusarium sp.	17013	0.00135295
				ASV440	0.606	0.016	Fungi	Ascomycota	Eurotiomycetes	Eurotiales	Aspergillaceae	Penicillium	Penicillium sp.	1432	0.000113879
				ASV358	0.602	0.024	Fungi	Basidiomycota	Microbotryomycetes	Sporidiobolales	Sporidiobolaceae	Rhodotorula	Rhodotorula sp.	2113	0.000168036
				ASV534	0.6	0.032	Fungi	Ascomycota	Dothideomycetes	Tubeufiales	Tubeufiaceae	Tubeufia	Tubeufia sp.	1072	8.52505e-05
				ASV299	0.585	0.041	Fungi	Ascomycota	Sordariomycetes	Coniochaetales	Coniochaetaceae	Coniochaeta	Coniochaeta sp.	2669	0.000212252
				ASV40	0.577	0.022	Fungi	Ascomycota	Sordariomycetes	Sordariales	Sordariales_fam_Incertae_sedis	Conlarium	Conlarium sp.	35731	0.0028415
				ASV653	0.566	0.03	Fungi	Ascomycota	Eurotiomycetes	Eurotiales	Trichocomaceae	Talaromyces	Talaromyces sp.	763	6.06774e-05
				ASV41	0.538	0.027	Fungi	Ascomycota	Sordariomycetes	Sordariales	Sordariales_fam_Incertae_sedis	Conlarium	Conlarium sp.	32976	0.00262241
				ASV38	0.513	0.001	Fungi	Ascomycota	Sordariomycetes	Sordariales	Chaetomiaceae	Unclassified Sordariomycetes	Unclassified Sordariomycetes	36747	0.0029223
			K1	ASV17	0.732	0.007	Fungi	Ascomycota	Pezizomycotina_cls_Incertae_sedis	Pezizomycotina_ord_Incertae_sedis	Pezizomycotina_fam_Incertae_sedis	Ciliophora	Ciliophora sp.	85544	0.00680286
				ASV267	0.683	0.01	Fungi	Basidiomycota	Tremellomycetes	Tremellales	Rhynchogastremataceae	Papiliotrema	Papiliotrema	3284	0.000261159
				ASV206	0.671	0.02	Fungi	Ascomycota	Sordariomycetes	Microascales	NA	Unclassified Microascales	Unclassified Microascales	4960	0.000394443
				ASV305	0.649	0.017	Fungi	Chytridiomycota	Rhizophydiomycetes	Rhizophydiales	NA	Unclassified Rhizophydiales	Unclassified Rhizophydiales	2635	0.000209548
				ASV127	0.626	0.02	Fungi	Ascomycota	Sordariomycetes	Sordariales	Chaetomiaceae	Zopfiella	Zopfiella sp.	9572	0.000761211
				ASV773	0.621	0.029	Fungi	Chytridiomycota	Rhizophydiomycetes	Rhizophydiales	NA	Unclassified Rhizophydiales	Unclassified Rhizophydiales	536	4.26253e-05
				ASV455	0.602	0.02	Fungi	Ascomycota	Sordariomycetes	NA	NA	Unclassified Sordariomycetes	Unclassified Sordariomycetes	1378	0.000109585
				ASV75	0.568	0.023	Fungi	Ascomycota	Sordariomycetes	Pleurotheciales	Pleurotheciaceae	Phaeoisaria	Phaeoisaria sp.	19622	0.00156043
			K2	ASV709	0.619	0.026	Fungi	Basidiomycota	Agaricomycetes	Sebacinales	NA	Unclassified Sebacinales	Unclassified Sebacinales	663	5.27249e-05
				ASV363	0.599	0.047	Fungi	Ascomycota	Dothideomycetes	Tubeufiales	Tubeufiaceae	Pleurohelicosporium	Pleurohelicosporium	2010	0.000159845
				ASV39	0.59	0.038	Fungi	Ascomycota	Sordariomycetes	Sordariales	Chaetomiaceae	Zopfiella	Zopfiella sp.	36331	0.00288921
			K0	ASV474	0.741	0.007	Fungi	Ascomycota	Sordariomycetes	Microascales	Halosphaeriaceae	Unclassified Microascales	Unclassified Microascales	1269	0.000100917
				ASV89	0.629	0.024	Fungi	Ascomycota	Pezizomycotina_cls_Incertae_sedis	Pezizomycotina_ord_Incertae_sedis	Pezizomycotina_fam_Incertae_sedis	Vanakripa	Vanakripa sp.	15064	0.00119796
				ASV354	0.568	0.037	Fungi	Ascomycota	Sordariomycetes	Myrmecridiales	NA	Unclassified Sordariomycetes	Unclassified Sordariomycetes	2180	0.000173364
				ASV10	0.543	0.038	Fungi	Ascomycota	Sordariomycetes	Coniochaetales	Coniochaetaceae	Coniochaeta	Coniochaeta sp.	144338	0.0114784
EEA	16S	Root	F	ASV437	0.796	0.002	Bacteria	Proteobacteria	Alphaproteobacteria	Sphingomonadales	Sphingomonadaceae	Altererythrobacter	Altererythrobacter sp.	633	0.000364529
				ASV639	0.624	0.017	Bacteria	Abditibacteriota	Abditibacteria	Abditibacteriales	Abditibacteriaceae	Abditibacterium	Abditibacterium sp.	365	0.000210195
				ASV154	0.587	0.039	Bacteria	Actinobacteriota	Actinobacteria	Streptomycetales	Streptomycetaceae	Streptomyces	Streptomyces sp.	2258	0.00130033
			K1	ASV535	0.754	0.003	Bacteria	Proteobacteria	Alphaproteobacteria	Rhizobiales	Rhizobiaceae	Mesorhizobium	MesoRhizobium sp.	496	0.000285634
				ASV305	0.68	0.009	Bacteria	Proteobacteria	Alphaproteobacteria	Rhizobiales	Rhizobiaceae	Pseudaminobacter	Pseudaminobacter sp.	998	0.000574724
				ASV522	0.658	0.018	Bacteria	Proteobacteria	Alphaproteobacteria	Micropepsales	Micropepsaceae	Unclassified Micropepsales	Unclassified Micropepsales	511	0.000294273
				ASV120	0.638	0.017	Bacteria	Proteobacteria	Alphaproteobacteria	Micropepsales	Micropepsaceae	Unclassified Micropepsales	Unclassified Micropepsales	3029	0.00174433
				ASV64	0.586	0.047	Bacteria	Proteobacteria	Alphaproteobacteria	Rhizobiales	Devosiaceae	Devosia	Devosia sp.	5319	0.00306308
			K0	ASV32	0.776	0.003	Bacteria	Planctobacteria	Planctomycetes	Planctomycetales	Rubinisphaeraceae	Planctomicrobium	Planctomicrobium sp.	8234	0.00474176
				ASV39	0.693	0.001	Bacteria	Proteobacteria	Alphaproteobacteria	Rhizobiales	Rhizobiaceae	Shinella	Shinella sp.	7504	0.00432137
				ASV409	0.666	0.015	Bacteria	Planctobacteria	Phycisphaerae	Tepidisphaerales	Tepidisphaeraceae	Tepidisphaera	Tepidisphaera sp.	705	0.000405993
				ASV370	0.618	0.016	Bacteria	Proteobacteria	Alphaproteobacteria	Sphingomonadales	Sphingomonadaceae	Sphingobium	Sphingobium sp.	807	0.000464732
				ASV209	0.607	0.033	Bacteria	Planctobacteria	Planctomycetes	NA	NA	Unclassified Planctomycetes	Unclassified Planctomycetes	1640	0.000944437
				ASV187	0.6	0.022	Bacteria	Planctobacteria	Planctomycetes	Gemmatales	Gemmataceae	Gemmata	Gemmata sp.	1862	0.00107228
				ASV131	0.571	0.042	Bacteria	Planctobacteria	Planctomycetes	Gemmatales	Gemmataceae	Gemmata	Gemmata sp.	2634	0.00151686
		Rhizosphere soil	F	ASV88	0.865	0.002	Bacteria	Patescibacteria	Parcubacteria	Candidatus Kaiserbacteria	NA	Candidatus Kaiserbacteria	Candidatus Kaiserbacteria	4111	0.00236743
				ASV214	0.853	0.045	Bacteria	Planctobacteria	Planctomycetes	Isosphaerales	Isosphaeraceae	Unclassified Isosphaerales	Unclassified Isosphaerales	1618	0.000931767
				ASV353	0.688	0.032	Bacteria	Verrucomicrobiota	Verrucomicrobiae	Chthoniobacterales	Terrimicrobiaceae	Terrimicrobium	Terrimicrobium sp.	861	0.000495829
				ASV222	0.649	0.039	Bacteria	Patescibacteria	Parcubacteria	NA	NA	Unclassified Parcubacteria	Unclassified Parcubacteria	1540	0.000886849
			K0	ASV381	0.725	0.05	Bacteria	Verrucomicrobiota	Verrucomicrobiae	Chthoniobacterales	Xiphinematobacteraceae	Candidatus Xiphinematobacter	Candidatus Xiphinematobacter	776	0.00044688
	ITS	Root	F	ASV32	0.643	0.009	Fungi	Ascomycota	Sordariomycetes	Hypocreales	Nectriaceae	Fusarium	Fusarium solani	45677	0.00363245
				ASV6	0.567	0.024	Fungi	Ascomycota	Eurotiomycetes	Eurotiales	Aspergillaceae	Penicillium	Penicillium citrinum	224042	0.0178169
			K0	ASV75	0.773	0.003	Fungi	Ascomycota	Sordariomycetes	Pleurotheciales	Pleurotheciaceae	Phaeoisaria	Phaeoisaria sp.	19622	0.00156043
				ASV18	0.679	0.009	Fungi	Ascomycota	Sordariomycetes	Sordariales	Chaetomiaceae	Trichocladium	Trichocladium pyriforme	83895	0.00667173
				ASV313	0.678	0.014	Fungi	Ascomycota	Sordariomycetes	Sordariales	Lasiosphaeriaceae	Arnium	Arnium sp.	2518	0.000200243
				ASV188	0.651	0.017	Fungi	Ascomycota	Sordariomycetes	Savoryellales	Savoryellaceae	Unclassified Sordariomycetes	Unclassified Sordariomycetes	5511	0.000438261
				ASV20	0.638	0.018	Fungi	Ascomycota	Sordariomycetes	Sordariales	Chaetomiaceae	Unclassified Sordariomycetes	Unclassified Sordariomycetes	76982	0.00612197
				ASV135	0.627	0.019	Fungi	Ascomycota	Sordariomycetes	Sordariales	Sordariales_fam_Incertae_sedis	Conlarium	Conlarium sp.	8989	0.000714848
				ASV57	0.613	0.033	Fungi	Basidiomycota	Agaricomycetes	Sebacinales	NA	Unclassified Sebacinales	Unclassified Sebacinales	23297	0.00185269
				ASV109	0.549	0.039	Fungi	Ascomycota	Sordariomycetes	Sordariales	Sordariales_fam_Incertae_sedis	Conlarium	Conlarium sp.	11722	0.000932189
		Rhizosphere soil	F	ASV50	0.585	0.024	Fungi	Ascomycota	Sordariomycetes	Hypocreales	Nectriaceae	Fusarium	Fusarium solani	26453	0.00210367
				ASV146	0.571	0.018	Fungi	Ascomycota	Sordariomycetes	Sordariales	Sordariaceae	Unclassified Sordariomycetes	Unclassified Sordariomycetes	7939	0.000631347
			K1	ASV892	0.732	0.006	Fungi	Ascomycota	Eurotiomycetes	Chaetothyriales	Herpotrichiellaceae	Exophiala	Exophiala xenobiotica	379	3.01399e-05
				ASV452	0.702	0.006	Fungi	Ascomycota	Sordariomycetes	Microascales	Halosphaeriaceae	Cirrenalia	Cirrenaliar sp.	1390	0.000110539
				ASV777	0.667	0.014	Fungi	Chytridiomycota	Rhizophydiomycetes	Rhizophydiales	NA	Unclassified Rhizophydiales	Unclassified Rhizophydiales	531	4.22276e-05
				ASV278	0.637	0.019	Fungi	Ascomycota	Dothideomycetes	Capnodiales	Cladosporiaceae	Cladosporium	Cladosporium halotolerans	3111	0.000247401
				ASV474	0.605	0.03	Fungi	Ascomycota	Sordariomycetes	Microascales	Halosphaeriaceae	Unclassified Microascales	Unclassified Microascales	1269	0.000100917
				ASV525	0.595	0.017	Fungi	Ascomycota	Sordariomycetes	Sordariales	Chaetomiaceae	Unclassified Sordariomycetes	Unclassified Sordariomycetes	1099	8.73977e-05
				ASV919	0.586	0.041	Fungi	Ascomycota	Pezizomycotina_cls_Incertae_sedis	Pezizomycotina_ord_Incertae_sedis	Pezizomycotina_fam_Incertae_sedis	Ciliophora	Ciliophora sp.	357	2.83903e-05
				ASV391	0.575	0.045	Fungi	Ascomycota	Sordariomycetes	Sordariales	Lasiosphaeriaceae	Cercophora	Cercophora sp.	1818	0.000144576
				ASV633	0.567	0.041	Fungi	Basidiomycota	Agaricomycetes	NA	NA	unclassified Agaricomycetes	unclassified Agaricomycetes	802	6.37788e-05
				ASV818	0.551	0.045	Fungi	Ascomycota	Dothideomycetes	Capnodiales	Mycosphaerellaceae	Acrodontium	Acrodontium hydnicola	472	3.75357e-05
				ASV320	0.507	0.013	Fungi	Ascomycota	Eurotiomycetes	Eurotiales	Aspergillaceae	Penicillium	Penicillium sp.	2439	0.000193961
				ASV145	0.507	0.027	Fungi	Ascomycota	Eurotiomycetes	Eurotiales	Aspergillaceae	Penicillium	Penicillium melinii	8292	0.000659419
			K2	ASV179	0.783	0.003	Fungi	Ascomycota	Sordariomycetes	Sordariales	Chaetomiaceae	Unclassified Sordariomycetes	Unclassified Sordariomycetes	5736	0.000456154
				ASV144	0.746	0.004	Fungi	Ascomycota	Sordariomycetes	Sordariales	Sordariales_fam_Incertae_sedis	Conlarium	Conlarium sp.	8347	0.000663793
				ASV54	0.711	0.008	Fungi	Ascomycota	Eurotiomycetes	Eurotiales	Aspergillaceae	Penicillium	Penicillium sp.	24529	0.00195066
				ASV425	0.699	0.01	Fungi	Basidiomycota	Agaricomycetes	Agaricales	Crepidotaceae	Simocybe	Simocybe reducta	1492	0.000118651
				ASV149	0.698	0.002	Fungi	Ascomycota	Sordariomycetes	Hypocreales	NA	Unclassified Hypocreales	Unclassified Hypocreales	7724	0.000614249
				ASV403	0.687	0.008	Fungi	Basidiomycota	Agaricomycetes	NA	NA	unclassified Agaricomycetes	unclassified Agaricomycetes	1694	0.000134715
				ASV351	0.68	0.01	Fungi	Ascomycota	Sordariomycetes	Microascales	Halosphaeriaceae	Cirrenalia	Cirrenaliar iberica	2189	0.00017408
				ASV232	0.678	0.014	Fungi	Ascomycota	Sordariomycetes	Togniniales	Togniniaceae	Phaeoacremonium	Phaeoacremonium inflatipes	4140	0.000329232
				ASV148	0.678	0.007	Fungi	Ascomycota	Eurotiomycetes	Eurotiales	Aspergillaceae	Penicillium	Penicillium guaibinense	7772	0.000618066
				ASV370	0.667	0.012	Fungi	Ascomycota	Sordariomycetes	Sordariales	Cephalothecaceae	Unclassified Sordariomycetes	Unclassified Sordariomycetes	1962	0.000156028
				ASV194	0.666	0.01	Fungi	Ascomycota	Eurotiomycetes	Eurotiales	Trichocomaceae	Talaromyces	Talaromyces sp.	5272	0.000419254
				ASV142	0.644	0.018	Fungi	Ascomycota	Sordariomycetes	Togniniales	Togniniaceae	Phaeoacremonium	Phaeoacremonium sp.	8585	0.00068272
				ASV93	0.643	0.021	Fungi	Ascomycota	Sordariomycetes	Hypocreales	NA	Unclassified Sordariomycetes	Unclassified Sordariomycetes	13781	0.00109593
				ASV234	0.643	0.028	Fungi	Ascomycota	Sordariomycetes	Sordariales	Sordariales_fam_Incertae_sedis	Conlarium	Conlarium sp.	4056	0.000322552
				ASV256	0.619	0.016	Fungi	Ascomycota	Sordariomycetes	Sordariales	Chaetomiaceae	Ovatospora	Ovatospora pseudomollicella	3533	0.000280961
				ASV249	0.616	0.019	Fungi	Ascomycota	Pezizomycotina_cls_Incertae_sedis	Pezizomycotina_ord_Incertae_sedis	Pezizomycotina_fam_Incertae_sedis	Vanakripa	Vanakripa sp.	3735	0.000297025
				ASV104	0.616	0.026	Fungi	Ascomycota	Sordariomycetes	Hypocreales	NA	Unclassified Sordariomycetes	Unclassified Sordariomycetes	12324	0.000980063
				ASV155	0.601	0.028	Fungi	Ascomycota	Sordariomycetes	Hypocreales	Hypocreaceae	Trichoderma	Trichoderma reesei	6841	0.000544029
				ASV184	0.6	0.022	Fungi	Ascomycota	Eurotiomycetes	Eurotiales	Trichocomaceae	Talaromyces	Talaromyces diversus	5691	0.000452575
				ASV168	0.594	0.043	Fungi	Ascomycota	Sordariomycetes	Togniniales	Togniniaceae	Phaeoacremonium	Phaeoacremonium inflatipes	6088	0.000484147
				ASV244	0.555	0.028	Fungi	Basidiomycota	Agaricomycetes	Sebacinales	NA	Unclassified Sebacinales	Unclassified Sebacinales	3805	0.000302592
			K0	ASV119	0.721	0.007	Fungi	Basidiomycota	Agaricomycetes	Agaricales	Pleurotaceae	Nematoctonus	Nematoctonus pachysporus	10453	0.000831272
				ASV202	0.629	0.019	Fungi	Ascomycota	NA	NA	NA	Unclassified Ascomycota	Unclassified Ascomycota	5118	0.000407008
				ASV812	0.621	0.029	Fungi	Ascomycota	Leotiomycetes	Helotiales	Myxotrichaceae	Oidiodendron	Oidiodendron periconioides	484	3.849e-05
				ASV417	0.606	0.037	Fungi	Ascomycota	NA	NA	NA	Unclassified Ascomycota	Unclassified Ascomycota	1564	0.000124377
				ASV30	0.592	0.043	Fungi	Ascomycota	Sordariomycetes	Myrmecridiales	Myrmecridiales_fam_Incertae_sedis	Atractospora	Atractospora sp.	55567	0.00441895
EUS	16S	Root	F	ASV10	0.592	0.042	Bacteria	Planctobacteria	Phycisphaerae	Tepidisphaerales	Tepidisphaeraceae	Unclassified Tepidisphaerales	Unclassified Tepidisphaerales	16413	0.00945185
			K1	ASV55	0.597	0.05	Bacteria	Verrucomicrobiota	Verrucomicrobiae	Chthoniobacterales	Xiphinematobacteraceae	Candidatus Xiphinematobacter	Candidatus Xiphinematobacter	5588	0.00321799
			K2	ASV12	0.57	0.046	Bacteria	Planctobacteria	Phycisphaerae	Tepidisphaerales	Tepidisphaeraceae	Tepidisphaera	Tepidisphaera sp.	14333	0.00825403
			K0	ASV167	0.683	0.006	Bacteria	Proteobacteria	Alphaproteobacteria	Rhizobiales	Rhizobiaceae	Mesorhizobium	Mesorhizobium sp.	2084	0.00120013
				ASV412	0.632	0.027	Bacteria	Actinobacteriota	Actinobacteria	Micrococcales	Microbacteriaceae	Leifsonia	Leifsonia sp.	699	0.000402537
				ASV46	0.623	0.019	Bacteria	Planctobacteria	Phycisphaerae	Tepidisphaerales	Tepidisphaeraceae	Unclassified Tepidisphaerales	Unclassified Tepidisphaerales	6556	0.00377544
				ASV60	0.595	0.002	Bacteria	Verrucomicrobiota	Verrucomicrobiae	Chthoniobacterales	Xiphinematobacteraceae	Candidatus Xiphinematobacter	Candidatus Xiphinematobacter	5411	0.00311606
				ASV73	0.595	0.044	Bacteria	Proteobacteria	Alphaproteobacteria	Rhizobiales	Devosiaceae	Devosia	Devosia sp.	4976	0.00286556
				ASV66	0.586	0.042	Bacteria	Planctobacteria	Planctomycetes	Isosphaerales	Isosphaeraceae	Aquisphaera	Aquisphaera sp.	5290	0.00304638
				ASV36	0.577	0.037	Bacteria	Actinobacteriota	Actinobacteria	Streptomycetales	Streptomycetaceae	Streptomyces	Streptomyces sp.	7859	0.00452581
				ASV3	0.434	0.024	Bacteria	Patescibacteria	Parcubacteria	Candidatus Adlerbacteria	NA	Candidatus Adlerbacteria	Candidatus Adlerbacteria	44766	0.0257797
		Rhizosphere soil	F	ASV104	0.737	0.045	Bacteria	Patescibacteria	Parcubacteria	Candidatus Kaiserbacteria	NA	Candidatus Kaiserbacteria	Candidatus Kaiserbacteria	3723	0.00214399
				ASV169	0.78	0.049	Bacteria	Patescibacteria	Parcubacteria	NA	NA	Unclassified Parcubacteria	Unclassified Parcubacteria	2031	0.0011696
				ASV178	0.752	0.046	Bacteria	Patescibacteria	Parcubacteria	Candidatus Kaiserbacteria	NA	Candidatus Kaiserbacteria	Candidatus Kaiserbacteria	1952	0.00112411
				ASV202	0.798	0.008	Bacteria	Patescibacteria	Parcubacteria	Candidatus Kaiserbacteria	NA	Candidatus Kaiserbacteria	Candidatus Kaiserbacteria	1717	0.000988779
				ASV214	0.794	0.038	Bacteria	Planctobacteria	Planctomycetes	Isosphaerales	Isosphaeraceae	Unclassified Isosphaerales	Unclassified Isosphaerales	1618	0.000931767
				ASV22	0.714	0.042	Bacteria	Patescibacteria	Parcubacteria	NA	NA	Unclassified Parcubacteria	Unclassified Parcubacteria	11216	0.00645902
				ASV229	0.696	0.041	Bacteria	Planctobacteria	Phycisphaerae	Tepidisphaerales	WD2101 soil group	Unclassified Tepidisphaerales	Unclassified Tepidisphaerales	1490	0.000858055
				ASV244	0.805	0.04	Bacteria	Patescibacteria	Parcubacteria	Candidatus Adlerbacteria	NA	Candidatus Adlerbacteria	Candidatus Adlerbacteria	1403	0.000807954
				ASV313	0.753	0.038	Bacteria	Patescibacteria	Parcubacteria	Candidatus Adlerbacteria	NA	Candidatus Adlerbacteria	Candidatus Adlerbacteria	983	0.000566086
				ASV377	0.796	0.04	Bacteria	Patescibacteria	Parcubacteria	Candidatus Kaiserbacteria	NA	Candidatus Kaiserbacteria	Candidatus Kaiserbacteria	790	0.000454942
				ASV585	0.801	0.026	Bacteria	Planctobacteria	Planctomycetes	Isosphaerales	Isosphaeraceae	Paludisphaera	Paludisphaera sp.	429	0.000247051
				ASV88	0.666	0.048	Bacteria	Patescibacteria	Parcubacteria	Candidatus Kaiserbacteria	NA	Candidatus Kaiserbacteria	Candidatus Kaiserbacteria	4111	0.00236743
			K0	ASV99	0.932	0.026	Bacteria	Planctobacteria	Phycisphaerae	Tepidisphaerales	Tepidisphaeraceae	Tepidisphaera	Tepidisphaera sp.	3816	0.00219754
				ASV536	0.908	0.019	Bacteria	Abditibacteriota	Abditibacteria	Abditibacteriales	Abditibacteriaceae	Abditibacterium	Abditibacterium sp.	493	0.000283907
				ASV256	0.858	0.015	Bacteria	Planctobacteria	Phycisphaerae	Phycisphaerales	Phycisphaeraceae	Unclassified Phycisphaerales	Unclassified Phycisphaerales	1342	0.000772826
				ASV255	0.838	0.009	Bacteria	Planctobacteria	Planctomycetes	Gemmatales	Gemmataceae	Gemmata	Gemmata sp.	1345	0.000774553
				ASV350	0.836	0.004	Bacteria	Planctobacteria	Planctomycetes	Gemmatales	Gemmataceae	Gemmata	Gemmata sp.	878	0.000505619
				ASV344	0.794	0.026	Bacteria	Planctobacteria	Planctomycetes	Isosphaerales	Isosphaeraceae	Aquisphaera	Aquisphaera sp.	892	0.000513681
				ASV785	0.778	0.031	Bacteria	Planctobacteria	Planctomycetes	Gemmatales	Gemmataceae	Unclassified Gemmatales	Unclassified Gemmatales	259	0.000149152
				ASV780	0.732	0.037	Bacteria	Planctobacteria	Planctomycetes	Gemmatales	Gemmataceae	Gemmata	Gemmata sp.	265	0.000152607
	ITS	Root	F	ASV9	0.601	0.008	Fungi	Ascomycota	Eurotiomycetes	Onygenales	Onygenaceae	Uncinocarpus	Uncinocarpus reesii	155598	0.0123739
				ASV8	0.538	0.013	Fungi	Ascomycota	Sordariomycetes	Sordariales	Chaetomiaceae	Botryotrichum	Botryotrichum spirotrichum	214581	0.0170645
			K2	ASV197	0.763	0.007	Fungi	Ascomycota	Sordariomycetes	Sordariales	Sordariales_fam_Incertae_sedis	Conlarium	Conlarium sp.	5195	0.000413131
				ASV168	0.628	0.022	Fungi	Ascomycota	Sordariomycetes	Togniniales	Togniniaceae	Phaeoacremonium	Phaeoacremonium inflatipes	6088	0.000484147
				ASV144	0.604	0.039	Fungi	Ascomycota	Sordariomycetes	Sordariales	Sordariales_fam_Incertae_sedis	Conlarium	Conlarium sp.	8347	0.000663793
				ASV89	0.568	0.041	Fungi	Ascomycota	Pezizomycotina_cls_Incertae_sedis	Pezizomycotina_ord_Incertae_sedis	Pezizomycotina_fam_Incertae_sedis	Vanakripa	Vanakripa sp.	15064	0.00119796
				ASV118	0.567	0.023	Fungi	Ascomycota	Leotiomycetes	Thelebolales	Pseudeurotiaceae	Unclassified Thelebolales	Unclassified Thelebolales	10614	0.000844076
				ASV61	0.567	0.045	Fungi	Ascomycota	Sordariomycetes	Sordariales	Sordariales_fam_Incertae_sedis	Conlarium	Conlarium sp.	22693	0.00180465
			K0	ASV62	0.667	0.013	Fungi	Ascomycota	Sordariomycetes	Sordariales	Chaetomiaceae	Humicola	Humicola sp.	22585	0.00179607
		Rhizosphere soil	F	ASV8	0.964	0.001	Fungi	Ascomycota	Sordariomycetes	Sordariales	Chaetomiaceae	Botryotrichum	Botryotrichum spirotrichum	214581	0.0170645
				ASV207	0.837	0.002	Fungi	Ascomycota	Sordariomycetes	Microascales	Ceratocystidaceae	Ceratocystis	Ceratocystis ethacetica	4949	0.000393568
				ASV22	0.823	0.001	Fungi	Ascomycota	Sordariomycetes	Sordariales	Sordariales_fam_Incertae_sedis	Conlarium	Conlarium sp.	75043	0.00596777
				ASV200	0.821	0.001	Fungi	Ascomycota	Sordariomycetes	Xylariales	NA	Unclassified Sordariomycetes	Unclassified Sordariomycetes	5129	0.000407882
				ASV38	0.788	0.001	Fungi	Ascomycota	Sordariomycetes	Sordariales	Chaetomiaceae	Unclassified Sordariomycetes	Unclassified Sordariomycetes	36747	0.0029223
				ASV9	0.777	0.001	Fungi	Ascomycota	Eurotiomycetes	Onygenales	Onygenaceae	Uncinocarpus	Uncinocarpus reesii	155598	0.0123739
				ASV42	0.729	0.005	Fungi	Ascomycota	Sordariomycetes	Hypocreales	Nectriaceae	Fusarium	Fusarium solani	32041	0.00254805
				ASV12	0.685	0.002	Fungi	Ascomycota	Sordariomycetes	Hypocreales	Nectriaceae	Fusarium	Fusarium oxysporum	113173	0.00900005
				ASV186	0.677	0.01	Fungi	Ascomycota	Sordariomycetes	NA	NA	Unclassified Sordariomycetes	Unclassified Sordariomycetes	5638	0.00044836
				ASV108	0.669	0.016	Fungi	Ascomycota	Sordariomycetes	Sordariales	Sordariales_fam_Incertae_sedis	Conlarium	Conlarium sp.	11902	0.000946503
				ASV52	0.643	0.015	Fungi	Basidiomycota	Tremellomycetes	Trichosporonales	Trichosporonaceae	Cutaneotrichosporon	Cutaneotrichosporon guehoae	25420	0.00202152
				ASV98	0.632	0.012	Fungi	Ascomycota	Sordariomycetes	Savoryellales	Savoryellaceae	Savoryella	Savoryella aquatica	13193	0.00104917
				ASV11	0.618	0.02	Fungi	Ascomycota	Sordariomycetes	Hypocreales	Nectriaceae	Fusarium	Fusarium oxysporum	135815	0.0108007
				ASV50	0.405	0.003	Fungi	Ascomycota	Sordariomycetes	Hypocreales	Nectriaceae	Fusarium	Fusarium solani	26453	0.00210367
			K1	ASV113	0.763	0.006	Fungi	Ascomycota	Sordariomycetes	Coniochaetales	Coniochaetaceae	Coniochaeta	Coniochaeta sp.	11309	0.000899345
				ASV56	0.743	0.004	Fungi	Ascomycota	Leotiomycetes	Thelebolales	Pseudeurotiaceae	Pseudogymnoascus	Pseudogymnoascus appendiculatus	23396	0.00186056
				ASV396	0.725	0.003	Fungi	Ascomycota	Eurotiomycetes	Eurotiales	Aspergillaceae	Aspergillus	Aspergillus ruber	1778	0.000141395
				ASV48	0.723	0.007	Fungi	Ascomycota	Eurotiomycetes	Eurotiales	Aspergillaceae	Penicillium	Penicillium sp.	28522	0.0022682
				ASV279	0.714	0.001	Fungi	Ascomycota	Saccharomycetes	Saccharomycetales	Saccharomycetales_fam_Incertae_sedis	Candida	Candida subhashii	3111	0.000247401
				ASV220	0.676	0.012	Fungi	Ascomycota	Dothideomycetes	Capnodiales	Mycosphaerellaceae	Acrodontium	Acrodontium hydnicola	4489	0.000356987
				ASV87	0.673	0.017	Fungi	Ascomycota	Pezizomycotina_cls_Incertae_sedis	Pezizomycotina_ord_Incertae_sedis	Pezizomycotina_fam_Incertae_sedis	Ciliophora	Ciliophora sp.	15385	0.00122349
				ASV324	0.671	0.018	Fungi	Basidiomycota	Agaricomycetes	NA	NA	Unclassified Agaricomycetes	Unclassified Agaricomycetes	2410	0.000191655
				ASV299	0.665	0.015	Fungi	Ascomycota	Sordariomycetes	Coniochaetales	Coniochaetaceae	Coniochaeta	Coniochaeta sp.	2669	0.000212252
				ASV196	0.663	0.012	Fungi	Ascomycota	Sordariomycetes	Sordariales	Sordariales_fam_Incertae_sedis	Conlarium	Conlarium sp.	5199	0.000413449
				ASV118	0.662	0.011	Fungi	Ascomycota	Leotiomycetes	Thelebolales	Pseudeurotiaceae	Unclassified Thelebolales	Unclassified Thelebolales	10614	0.000844076
				ASV370	0.647	0.014	Fungi	Ascomycota	Sordariomycetes	Sordariales	Cephalothecaceae	Unclassified Sordariomycetes	Unclassified Sordariomycetes	1962	0.000156028
				ASV765	0.645	0.01	Fungi	Basidiomycota	Tremellomycetes	Tremellales	Phaeotremellaceae	Phaeotremella	Phaeotremella sp.	547	4.35e-05
				ASV867	0.634	0.027	Fungi	Ascomycota	Eurotiomycetes	Eurotiales	Aspergillaceae	Penicillium	Penicillium roseopurpureum	414	3.29232e-05
				ASV318	0.614	0.015	Fungi	Ascomycota	Sordariomycetes	Sordariales	Sordariales_fam_Incertae_sedis	Conlarium	Conlarium sp.	2482	0.00019738
				ASV309	0.568	0.016	Fungi	Ascomycota	Sordariomycetes	Sordariales	Cephalothecaceae	Phialemonium	Phialemonium inflatum	2580	0.000205174
				ASV365	0.551	0.036	Fungi	Ascomycota	Leotiomycetes	Helotiales	NA	Unclassified Helotiales	Unclassified Helotiales	1998	0.00015889
				ASV151	0.534	0.049	Fungi	Ascomycota	Sordariomycetes	Microascales	Microascaceae	Rhinocladium	Rhinocladium lesnei	7217	0.00057393
			K2	ASV81	0.668	0.011	Fungi	Ascomycota	Dothideomycetes	Tubeufiales	Tubeufiaceae	Chlamydotubeufia	Chlamydotubeufia khunkornensis	16932	0.00134651
				ASV153	0.639	0.014	Fungi	Ascomycota	Pezizomycotina_cls_Incertae_sedis	Pezizomycotina_ord_Incertae_sedis	Pezizomycotina_fam_Incertae_sedis	Ciliophora	Ciliophora sp.	6935	0.000551504
				ASV159	0.621	0.022	Fungi	Ascomycota	Leotiomycetes	Helotiales	Myxotrichaceae	Oidiodendron	Oidiodendron sp.	6570	0.000522478
				ASV214	0.599	0.019	Fungi	Basidiomycota	Agaricomycetes	Trechisporales	Hydnodontaceae	Subulicystidium	Subulicystidium brachysporum	4694	0.000373289
				ASV270	0.52	0.038	Fungi	Basidiomycota	Agaricomycetes	Trechisporales	Hydnodontaceae	Subulicystidium	Subulicystidium brachysporum	3234	0.000257183

## Sheet: Table S3
Table S3. Fungal phyla identified in Cannabis.
Phylum	Sum of tot.ab	Sum of rel.ab
Unclassified fungi	6019891	0.47873
Ascomycota	5821754	0.462973
Basidiomycota	590464	0.0469565
Mortierellomycota	74661	0.0059374
Chytridiomycota	52126	0.00414531
Mucoromycota	9719	0.000772901
Rozellomycota	5593	0.000444782
Glomeromycota	417	3.31618e-05
Monoblepharomycota	69	5.48721e-06
Olpidiomycota	8	6.36198e-07
Aphelidiomycota	2	1.59049e-07

## Sheet: Table S4
Table S4. Fungal orders identified in Cannabis.
Order	Sum of tot.ab	Sum of rel.ab
Unclassified order	6343324	0.504451
Sordariales	2172452	0.172764
Hypocreales	973579	0.0774236
Eurotiales	541697	0.0430783
Pezizomycotina_ord_Incertae_sedis	361300	0.0287323
Microascales	258320	0.0205428
Sebacinales	234768	0.0186699
Myrmecridiales	197847	0.0157337
Onygenales	181824	0.0144595
Agaricales	169482	0.013478
Coniochaetales	165117	0.0131309
Pleosporales	151916	0.0120811
Savoryellales	80187	0.00637685
Mortierellales	74661	0.0059374
Pleurotheciales	64367	0.00511877
Helotiales	54891	0.00436519
Trichosporonales	47643	0.0037888
Tubeufiales	44610	0.0035476
Thelebolales	39473	0.00313908
Botryosphaeriales	37289	0.0029654
Orbiliales	36793	0.00292595
Rhizophydiales	36485	0.00290146
Tremellales	29358	0.00233469
Trechisporales	26925	0.0021412
Annulatascales	23785	0.0018915
Togniniales	23266	0.00185022
Pezizales	17250	0.0013718
Capnodiales	16746	0.00133172
Chaetothyriales	16545	0.00131574
Xylariales	15815	0.00125768
Glomerellales	14319	0.00113871
Sporidiobolales	12325	0.000980142
Saccharomycetales	9455	0.000751906
Atractiellales	9413	0.000748566
Sordariomycetes_ord_Incertae_sedis	9296	0.000739262
Pisorisporiales	9240	0.000734809
Diaporthales	8714	0.000692979
Filobasidiales	7887	0.000627212
Conioscyphales	6649	0.00052876
Spizellomycetales	6339	0.000504107
Auriculariales	5372	0.000427207
Umbelopsidales	4850	0.000385695
Branch03	3219	0.00025599
Chaetosphaeriales	3063	0.000243584
Erythrobasidiales	2262	0.000179885
Mucorales	2178	0.000173205
Leucosporidiales	2051	0.000163105
Cantharellales	2038	0.000162071
GS23	1872	0.00014887
Dothideomycetes_ord_Incertae_sedis	1862	0.000148075
Magnaporthales	1513	0.000120321
Wallemiales	1229	9.77359e-05
Exobasidiales	1213	9.64635e-05
Cystofilobasidiales	1115	8.86701e-05
Polyporales	1100	8.74772e-05
Venturiales	776	6.17112e-05
Ophiostomatales	757	6.02002e-05
Mucoromycotina_ord_Incertae_sedis	653	5.19297e-05
Boletales	632	5.02596e-05
Jahnulales	576	4.58062e-05
Geminibasidiales	531	4.22276e-05
GS11	517	4.11143e-05
Microbotryomycetes_ord_Incertae_sedis	412	3.27642e-05
Agaricomycetes_ord_Incertae_sedis	370	2.94242e-05
Dothideales	266	2.11536e-05
Calosphaeriales	218	1.73364e-05
Glomerales	203	1.61435e-05
Cystobasidiomycetes_ord_Incertae_sedis	194	1.54278e-05
Cystobasidiales	177	1.40759e-05
Lobulomycetales	168	1.33602e-05
Thelephorales	156	1.24059e-05
GS25	149	1.18492e-05
Diversisporales	147	1.16901e-05
GS22	121	9.62249e-06
Malasseziales	119	9.46344e-06
Russulales	107	8.50915e-06
Hysteriales	100	7.95247e-06
Trichosphaeriales	75	5.96436e-06
Sanchytriales	65	5.16911e-06
Kriegeriales	58	4.61243e-06
Atheliales	57	4.53291e-06
Lecanorales	55	4.37386e-06
Agaricostilbales	55	4.37386e-06
Symbiotaphrinales	48	3.81719e-06
Microstromatales	47	3.73766e-06
Synchytriales	46	3.65814e-06
Minutisphaerales	41	3.26051e-06
Hymenochaetales	37	2.94242e-06
Pyxidiophorales	32	2.54479e-06
Agaricostilbomycetes_ord_Incertae_sedis	31	2.46527e-06
Paraglomerales	31	2.46527e-06
Platygloeales	29	2.30622e-06
Microbotryales	29	2.30622e-06
Boliniales	26	2.06764e-06
Microthyriales	26	2.06764e-06
Erysiphales	26	2.06764e-06
Endogonales	21	1.67002e-06
Holtermanniales	20	1.59049e-06
Moniliellales	18	1.43145e-06
Corticiales	18	1.43145e-06
Sclerococcales	14	1.11335e-06
Geastrales	14	1.11335e-06
Rhizophlyctidales	13	1.03382e-06
Mytilinidiales	12	9.54297e-07
GS34	11	8.74772e-07
GS29	11	8.74772e-07
GS20	10	7.95247e-07
Branch06	10	7.95247e-07
Natipusillales	9	7.15723e-07
Olpidiales	8	6.36198e-07
Urocystidales	7	5.56673e-07
Lecanoromycetes_ord_Incertae_sedis	7	5.56673e-07
Peltigerales	7	5.56673e-07
Branch02	6	4.77148e-07
Ostropales	5	3.97624e-07
Dacrymycetales	5	3.97624e-07
Stereopsidales	4	3.18099e-07
Sordariomycetidae_ord_Incertae_sedis	4	3.18099e-07
Phaeomoniellales	3	2.38574e-07
Entylomatales	3	2.38574e-07
Amylocorticiales	3	2.38574e-07
Rhytismatales	3	2.38574e-07
Acrospermales	2	1.59049e-07
GS16	2	1.59049e-07
Lichenostigmatales	2	1.59049e-07

## Sheet: Table S5
Table S5. Bacterial eco-microbiota in the roots of Cannabis cultivars.
Cultivar: THE
ASV_ID	Kingdom	Phylum	Class	Order	Family	Genus	Species	tot.ab	rel.ab
ASV1	Bacteria	Patescibacteria	Parcubacteria	Candidatus Kaiserbacteria	NA	Candidatus Kaiserbacteria	Candidatus Kaiserbacteria	54123	0.0311681
ASV2	Bacteria	Actinobacteriota	Actinobacteria	Streptomycetales	Streptomycetaceae	Streptomyces	Streptomyces sp.	49261	0.0283682
ASV11	Bacteria	Actinobacteriota	Actinobacteria	Streptomycetales	Streptomycetaceae	Streptomyces	Streptomyces sp.	16064	0.00925087
ASV12	Bacteria	Planctobacteria	Phycisphaerae	Tepidisphaerales	Tepidisphaeraceae	Tepidisphaera	Tepidisphaera sp.	14333	0.00825403
ASV23	Bacteria	Proteobacteria	Alphaproteobacteria	Caulobacterales	Caulobacteraceae	Asticcacaulis	Asticcacaulis sp.	11023	0.00634788
ASV27	Bacteria	Proteobacteria	Alphaproteobacteria	Rhizobiales	Rhizobiaceae	Rhizobium	Rhizobium sp.	9227	0.00531361
ASV28	Bacteria	Patescibacteria	Saccharimonadia	Saccharimonadales	Saccharimonadaceae	TM7a	Unclassified Saccharimonadales	9191	0.00529288
ASV39	Bacteria	Proteobacteria	Alphaproteobacteria	Rhizobiales	Rhizobiaceae	Shinella	Shinella sp.	7504	0.00432137
ASV48	Bacteria	Proteobacteria	Alphaproteobacteria	Rhizobiales	Rhizobiaceae	Rhizobium	Rhizobium sp.	6380	0.00367409
ASV49	Bacteria	Proteobacteria	Alphaproteobacteria	Rhizobiales	Rhizobiaceae	NA	Unclassified Rhizobiales	6343	0.00365278
ASV53	Bacteria	Proteobacteria	Alphaproteobacteria	Rhizobiales	Rhizobiaceae	Rhizobium	Rhizobium sp.	5630	0.00324218
ASV63	Bacteria	Proteobacteria	Alphaproteobacteria	Caulobacterales	Caulobacteraceae	Asticcacaulis	Asticcacaulis taihuensis	5339	0.0030746
ASV64	Bacteria	Proteobacteria	Alphaproteobacteria	Rhizobiales	Devosiaceae	Devosia	Devosia sp.	5319	0.00306308
ASV73	Bacteria	Proteobacteria	Alphaproteobacteria	Rhizobiales	Devosiaceae	Devosia	Devosia sp.	4976	0.00286556
ASV91	Bacteria	Proteobacteria	Alphaproteobacteria	Rhizobiales	Xanthobacteraceae	Bradyrhizobium	Bradyrhizobium sp.	4044	0.00232884
ASV95	Bacteria	Verrucomicrobiota	Verrucomicrobiae	Chthoniobacterales	Terrimicrobiaceae	Terrimicrobium	Terrimicrobium sp.	3944	0.00227125
ASV98	Bacteria	Proteobacteria	Alphaproteobacteria	Caulobacterales	Caulobacteraceae	Asticcacaulis	Asticcacaulis sp.	3857	0.00222115
ASV120	Bacteria	Proteobacteria	Alphaproteobacteria	Micropepsales	Micropepsaceae	NA	Unclassified Micropepsales	3029	0.00174433
ASV157	Bacteria	Proteobacteria	Alphaproteobacteria	Rhizobiales	Rhizobiaceae	Rhizobium	Rhizobium sp.	2241	0.00129054
ASV166	Bacteria	Proteobacteria	Alphaproteobacteria	Rhizobiales	Xanthobacteraceae	Afipia	Afipia felis	2084	0.00120013
ASV426	Bacteria	Proteobacteria	Alphaproteobacteria	Caulobacterales	Caulobacteraceae	Asticcacaulis	Asticcacaulis sp.	662	0.00038123
Cultivar: CCL
ASV_ID	Kingdom	Phylum	Class	Order	Family	Genus	Species	tot.ab	rel.ab
ASV2	Bacteria	Actinobacteriota	Actinobacteria	Streptomycetales	Streptomycetaceae	Streptomyces	Streptomyces sp.	49261	0.0283682
ASV12	Bacteria	Planctobacteria	Phycisphaerae	Tepidisphaerales	Tepidisphaeraceae	Tepidisphaera	Tepidisphaera sp.	14333	0.00825403
ASV23	Bacteria	Proteobacteria	Alphaproteobacteria	Caulobacterales	Caulobacteraceae	Asticcacaulis	Asticcacaulis sp.	11023	0.00634788
ASV27	Bacteria	Proteobacteria	Alphaproteobacteria	Rhizobiales	Rhizobiaceae	Rhizobium	Rhizobium sp.	9227	0.00531361
ASV63	Bacteria	Proteobacteria	Alphaproteobacteria	Caulobacterales	Caulobacteraceae	Asticcacaulis	Asticcacaulis taihuensis	5339	0.0030746
ASV64	Bacteria	Proteobacteria	Alphaproteobacteria	Rhizobiales	Devosiaceae	Devosia	Devosia sp.	5319	0.00306308
ASV91	Bacteria	Proteobacteria	Alphaproteobacteria	Rhizobiales	Xanthobacteraceae	Bradyrhizobium	Bradyrhizobium sp.	4044	0.00232884
ASV166	Bacteria	Proteobacteria	Alphaproteobacteria	Rhizobiales	Xanthobacteraceae	Afipia	Afipia felis	2084	0.00120013
Cultivar: ECC
ASV_ID	Kingdom	Phylum	Class	Order	Family	Genus	Species	tot.ab	rel.ab
ASV1	Bacteria	Patescibacteria	Parcubacteria	Candidatus Kaiserbacteria	NA	Candidatus Kaiserbacteria	Candidatus Kaiserbacteria	54123	0.0311681
ASV2	Bacteria	Actinobacteriota	Actinobacteria	Streptomycetales	Streptomycetaceae	Streptomyces	Streptomyces sp.	49261	0.0283682
ASV6	Bacteria	Patescibacteria	Saccharimonadia	Saccharimonadales	NA	Unclassified Saccharimonadales	Unclassified Saccharimonadales	34448	0.0198378
ASV8	Bacteria	Planctobacteria	Planctomycetes	Planctomycetales	Rubinisphaeraceae	Planctomicrobium	Planctomicrobium sp.	18262	0.0105166
ASV11	Bacteria	Actinobacteriota	Actinobacteria	Streptomycetales	Streptomycetaceae	Streptomyces	Streptomyces sp.	16064	0.00925087
ASV23	Bacteria	Proteobacteria	Alphaproteobacteria	Caulobacterales	Caulobacteraceae	Asticcacaulis	Asticcacaulis sp.	11023	0.00634788
ASV28	Bacteria	Patescibacteria	Saccharimonadia	Saccharimonadales	Saccharimonadaceae	TM7a	Unclassified Saccharimonadales	9191	0.00529288
ASV30	Bacteria	Verrucomicrobiota	Verrucomicrobiae	Chthoniobacterales	Terrimicrobiaceae	Terrimicrobium	Terrimicrobium sp.	8951	0.00515467
ASV36	Bacteria	Actinobacteriota	Actinobacteria	Streptomycetales	Streptomycetaceae	Streptomyces	Streptomyces sp.	7859	0.00452581
ASV39	Bacteria	Proteobacteria	Alphaproteobacteria	Rhizobiales	Rhizobiaceae	Shinella	Shinella sp.	7504	0.00432137
ASV53	Bacteria	Proteobacteria	Alphaproteobacteria	Rhizobiales	Rhizobiaceae	Rhizobium	Rhizobium sp.	5630	0.00324218
ASV63	Bacteria	Proteobacteria	Alphaproteobacteria	Caulobacterales	Caulobacteraceae	Asticcacaulis	Asticcacaulis taihuensis	5339	0.0030746
ASV73	Bacteria	Proteobacteria	Alphaproteobacteria	Rhizobiales	Devosiaceae	Devosia	Devosia sp.	4976	0.00286556
Cultivar: EEA
ASV_ID	Kingdom	Phylum	Class	Order	Family	Genus	Species	tot.ab	rel.ab
ASV1	Bacteria	Patescibacteria	Parcubacteria	Candidatus Kaiserbacteria	NA	Candidatus Kaiserbacteria	Candidatus Kaiserbacteria	54123	0.0311681
ASV2	Bacteria	Actinobacteriota	Actinobacteria	Streptomycetales	Streptomycetaceae	Streptomyces	Streptomyces sp.	49261	0.0283682
ASV6	Bacteria	Patescibacteria	Saccharimonadia	Saccharimonadales	NA	Unclassified Saccharimonadales	Unclassified Saccharimonadales	34448	0.0198378
ASV7	Bacteria	Patescibacteria	Parcubacteria	Candidatus Kaiserbacteria	NA	Candidatus Kaiserbacteria	Candidatus Kaiserbacteria	25038	0.0144188
ASV11	Bacteria	Actinobacteriota	Actinobacteria	Streptomycetales	Streptomycetaceae	Streptomyces	Streptomyces sp.	16064	0.00925087
ASV12	Bacteria	Planctobacteria	Phycisphaerae	Tepidisphaerales	Tepidisphaeraceae	Tepidisphaera	Tepidisphaera sp.	14333	0.00825403
ASV24	Bacteria	Planctobacteria	Phycisphaerae	Tepidisphaerales	Tepidisphaeraceae	Unclassified Tepidisphaerales	Unclassified Tepidisphaerales	10560	0.00608125
ASV27	Bacteria	Proteobacteria	Alphaproteobacteria	Rhizobiales	Rhizobiaceae	Rhizobium	Rhizobium sp.	9227	0.00531361
ASV34	Bacteria	Patescibacteria	Saccharimonadia	Saccharimonadales	Saccharimonadaceae	Unclassified Saccharimonadales	Unclassified Saccharimonadales	7943	0.00457418
ASV36	Bacteria	Actinobacteriota	Actinobacteria	Streptomycetales	Streptomycetaceae	Streptomyces	Streptomyces sp.	7859	0.00452581
ASV50	Bacteria	Patescibacteria	Saccharimonadia	Saccharimonadales	Saccharimonadaceae	Unclassified Saccharimonadales	Unclassified Saccharimonadales	6018	0.00346562
ASV51	Bacteria	Patescibacteria	Saccharimonadia	Saccharimonadales	NA	Unclassified Saccharimonadales	Unclassified Saccharimonadales	5974	0.00344028
ASV53	Bacteria	Proteobacteria	Alphaproteobacteria	Rhizobiales	Rhizobiaceae	Rhizobium	Rhizobium sp.	5630	0.00324218
ASV73	Bacteria	Proteobacteria	Alphaproteobacteria	Rhizobiales	Devosiaceae	Devosia	Devosia sp.	4976	0.00286556
ASV98	Bacteria	Proteobacteria	Alphaproteobacteria	Caulobacterales	Caulobacteraceae	Asticcacaulis	Asticcacaulis sp.	3857	0.00222115
Cultivar: EUS
ASV_ID	Kingdom	Phylum	Class	Order	Family	Genus	Species	tot.ab	rel.ab
ASV1	Bacteria	Patescibacteria	Parcubacteria	Candidatus Kaiserbacteria	NA	Candidatus Kaiserbacteria	Candidatus Kaiserbacteria	54123	0.0311681
ASV2	Bacteria	Actinobacteriota	Actinobacteria	Streptomycetales	Streptomycetaceae	Streptomyces	Streptomyces sp.	49261	0.0283682
ASV8	Bacteria	Planctobacteria	Planctomycetes	Planctomycetales	Rubinisphaeraceae	Planctomicrobium	Planctomicrobium sp.	18262	0.0105166
ASV11	Bacteria	Actinobacteriota	Actinobacteria	Streptomycetales	Streptomycetaceae	Streptomyces	Streptomyces sp.	16064	0.00925087
ASV23	Bacteria	Proteobacteria	Alphaproteobacteria	Caulobacterales	Caulobacteraceae	Asticcacaulis	Asticcacaulis sp.	11023	0.00634788
ASV24	Bacteria	Planctobacteria	Phycisphaerae	Tepidisphaerales	Tepidisphaeraceae	Unclassified Tepidisphaerales	Unclassified Tepidisphaerales	10560	0.00608125
ASV27	Bacteria	Proteobacteria	Alphaproteobacteria	Rhizobiales	Rhizobiaceae	Rhizobium	Rhizobium sp.	9227	0.00531361
ASV28	Bacteria	Patescibacteria	Saccharimonadia	Saccharimonadales	Saccharimonadaceae	Unclassified Saccharimonadales	Unclassified Saccharimonadales	9191	0.00529288
ASV30	Bacteria	Verrucomicrobiota	Verrucomicrobiae	Chthoniobacterales	Terrimicrobiaceae	Terrimicrobium	Terrimicrobium sp.	8951	0.00515467
ASV34	Bacteria	Patescibacteria	Saccharimonadia	Saccharimonadales	Saccharimonadaceae	Unclassified Saccharimonadales	Unclassified Saccharimonadales	7943	0.00457418
ASV36	Bacteria	Actinobacteriota	Actinobacteria	Streptomycetales	Streptomycetaceae	Streptomyces	Streptomyces sp.	7859	0.00452581
ASV39	Bacteria	Proteobacteria	Alphaproteobacteria	Rhizobiales	Rhizobiaceae	Shinella	Shinella sp.	7504	0.00432137
ASV44	Bacteria	Patescibacteria	Saccharimonadia	Saccharimonadales	Saccharimonadaceae	Unclassified Saccharimonadales	Unclassified Saccharimonadales	6622	0.00381345
ASV48	Bacteria	Proteobacteria	Alphaproteobacteria	Rhizobiales	Rhizobiaceae	Rhizobium	Rhizobium sp.	6380	0.00367409
ASV49	Bacteria	Proteobacteria	Alphaproteobacteria	Rhizobiales	Rhizobiaceae	Unclassified Rhizobiales	Unclassified Rhizobiales	6343	0.00365278
ASV53	Bacteria	Proteobacteria	Alphaproteobacteria	Rhizobiales	Rhizobiaceae	Rhizobium	Rhizobium sp.	5630	0.00324218
ASV63	Bacteria	Proteobacteria	Alphaproteobacteria	Caulobacterales	Caulobacteraceae	Asticcacaulis	Asticcacaulis taihuensis	5339	0.0030746
ASV64	Bacteria	Proteobacteria	Alphaproteobacteria	Rhizobiales	Devosiaceae	Devosia	Devosia sp.	5319	0.00306308
ASV73	Bacteria	Proteobacteria	Alphaproteobacteria	Rhizobiales	Devosiaceae	Devosia	Devosia sp.	4976	0.00286556
ASV91	Bacteria	Proteobacteria	Alphaproteobacteria	Rhizobiales	Xanthobacteraceae	Bradyrhizobium	Bradyrhizobium sp.	4044	0.00232884
ASV98	Bacteria	Proteobacteria	Alphaproteobacteria	Caulobacterales	Caulobacteraceae	Asticcacaulis	Asticcacaulis sp.	3857	0.00222115
ASV143	Bacteria	Actinobacteriota	Actinobacteria	Streptomycetales	Streptomycetaceae	Streptomyces	Streptomyces sp.	2360	0.00135907
ASV144	Bacteria	Proteobacteria	Alphaproteobacteria	Rhizobiales	Rhizobiaceae	Mesorhizobium	Mesorhizobium opportunistum	2352	0.00135446
ASV157	Bacteria	Proteobacteria	Alphaproteobacteria	Rhizobiales	Rhizobiaceae	Rhizobium	Rhizobium sp.	2241	0.00129054
ASV204	Bacteria	Proteobacteria	Alphaproteobacteria	Rhizobiales	Xanthobacteraceae	Pseudolabrys	Pseudolabrys sp.	1687	0.000971503
ASV221	Bacteria	Proteobacteria	Alphaproteobacteria	Sphingomonadales	Sphingomonadaceae	Sphingoaurantiacus	Sphingoaurantiacus sp.	1564	0.00090067

## Sheet: Table S6
Table S6. Bacterial eco-microbiota in the soil of Cannabis cultivars.
Cultivar: THE
ASV_ID	Kingdom	Phylum	Class	Order	Family	Genus	Species	tot.ab	rel.ab
ASV3	Bacteria	Patescibacteria	Parcubacteria	Candidatus Adlerbacteria	NA	Candidatus Adlerbacteria	Candidatus Adlerbacteria	44766	0.0257797
ASV4	Bacteria	Patescibacteria	Parcubacteria	Candidatus Adlerbacteria	NA	Candidatus Adlerbacteria	Candidatus Adlerbacteria	38735	0.0223066
ASV5	Bacteria	Patescibacteria	Parcubacteria	NA	NA	Unclassified Parcubacteria	Unclassified Parcubacteria	36460	0.0209964
ASV7	Bacteria	Patescibacteria	Parcubacteria	Candidatus Kaiserbacteria	NA	Candidatus Kaiserbacteria	Candidatus Kaiserbacteria	25038	0.0144188
ASV8	Bacteria	Planctobacteria	Planctomycetes	Planctomycetales	Rubinisphaeraceae	Planctomicrobium	Planctomicrobium sp.	18262	0.0105166
ASV9	Bacteria	Planctobacteria	Planctomycetes	Planctomycetales	Rubinisphaeraceae	Unclassified Rubinisphaeraceae	Unclassified Rubinisphaeraceae	18038	0.0103877
ASV10	Bacteria	Planctobacteria	Phycisphaerae	Tepidisphaerales	Tepidisphaeraceae	Unclassified Tepidisphaerales	Unclassified Tepidisphaerales	16413	0.00945185
ASV13	Bacteria	Patescibacteria	Parcubacteria	NA	NA	Unclassified Parcubacteria	Unclassified Parcubacteria	14307	0.00823906
ASV14	Bacteria	Patescibacteria	Parcubacteria	Candidatus Kaiserbacteria	NA	Candidatus Kaiserbacteria	Candidatus Kaiserbacteria	13993	0.00805823
ASV15	Bacteria	Planctobacteria	Planctomycetes	Planctomycetales	Rubinisphaeraceae	Unclassified Rubinisphaeraceae	Unclassified Rubinisphaeraceae	13530	0.0077916
ASV16	Bacteria	Patescibacteria	Parcubacteria	Candidatus Nomurabacteria	NA	Candidatus Nomurabacteria	Candidatus Nomurabacteria	13091	0.00753879
ASV17	Bacteria	Patescibacteria	Parcubacteria	Candidatus Kaiserbacteria	NA	Candidatus Kaiserbacteria	Candidatus Kaiserbacteria	12759	0.0073476
ASV18	Bacteria	Patescibacteria	Parcubacteria	Candidatus Kaiserbacteria	NA	Candidatus Kaiserbacteria	Candidatus Kaiserbacteria	12706	0.00731708
ASV19	Bacteria	Chloroflexi	Chloroflexia	Thermomicrobiales	JG30-KF-CM45	Unclassified Thermomicrobiales	Unclassified Thermomicrobiales	12340	0.00710631
ASV20	Bacteria	Patescibacteria	Parcubacteria	NA	NA	Unclassified Parcubacteria	Unclassified Parcubacteria	12155	0.00699977
ASV22	Bacteria	Patescibacteria	Parcubacteria	NA	NA	Unclassified Parcubacteria	Unclassified Parcubacteria	11216	0.00645902
ASV23	Bacteria	Proteobacteria	Alphaproteobacteria	Caulobacterales	Caulobacteraceae	Asticcacaulis	Asticcacaulis sp.	11023	0.00634788
ASV24	Bacteria	Planctobacteria	Phycisphaerae	Tepidisphaerales	Tepidisphaeraceae	Unclassified Tepidisphaerales	Unclassified Tepidisphaerales	10560	0.00608125
ASV25	Bacteria	Patescibacteria	Parcubacteria	Candidatus Kaiserbacteria	NA	Candidatus Kaiserbacteria	Candidatus Kaiserbacteria	10002	0.00575991
ASV31	Bacteria	Planctobacteria	Phycisphaerae	Phycisphaerales	Phycisphaeraceae	Unclassified Phycisphaerales	Unclassified Phycisphaeraceae	8309	0.00478495
ASV32	Bacteria	Planctobacteria	Planctomycetes	Planctomycetales	Rubinisphaeraceae	Planctomicrobium	Planctomicrobium sp.	8234	0.00474176
ASV33	Bacteria	Chloroflexi	Chloroflexia	Thermomicrobiales	JG30-KF-CM45	Unclassified Thermomicrobiales	Unclassified Thermomicrobiales	8036	0.00462774
ASV35	Bacteria	Planctobacteria	Phycisphaerae	Phycisphaerales	Phycisphaeraceae	Unclassified Phycisphaerales	Unclassified Phycisphaeraceae	7911	0.00455575
ASV37	Bacteria	Patescibacteria	Parcubacteria	Candidatus Kaiserbacteria	NA	Candidatus Kaiserbacteria	Candidatus Kaiserbacteria	7740	0.00445728
ASV40	Bacteria	Planctobacteria	Phycisphaerae	Tepidisphaerales	WD2101 soil group	Unclassified Tepidisphaerales	Unclassified Tepidisphaerales	7281	0.00419295
ASV41	Bacteria	Patescibacteria	Parcubacteria	NA	NA	Unclassified Parcubacteria	Unclassified Parcubacteria	7197	0.00414458
ASV42	Bacteria	Patescibacteria	Parcubacteria	Candidatus Kaiserbacteria	NA	Candidatus Kaiserbacteria	Candidatus Kaiserbacteria	7011	0.00403747
ASV45	Bacteria	Planctobacteria	Phycisphaerae	Tepidisphaerales	WD2101 soil group	Unclassified Tepidisphaerales	Unclassified Tepidisphaerales	6567	0.00378178
ASV46	Bacteria	Planctobacteria	Phycisphaerae	Tepidisphaerales	Tepidisphaeraceae	Unclassified Tepidisphaerales	Unclassified Tepidisphaerales	6556	0.00377544
ASV47	Bacteria	Patescibacteria	Parcubacteria	Candidatus Kaiserbacteria	NA	Candidatus Kaiserbacteria	Candidatus Kaiserbacteria	6410	0.00369137
ASV54	Bacteria	Planctobacteria	Phycisphaerae	Tepidisphaerales	WD2101 soil group	Unclassified Parcubacteria	Unclassified Parcubacteria	5627	0.00324045
ASV56	Bacteria	Patescibacteria	Parcubacteria	Candidatus Kaiserbacteria	NA	Candidatus Kaiserbacteria	Candidatus Kaiserbacteria	5538	0.0031892
ASV59	Bacteria	Patescibacteria	Parcubacteria	Candidatus Kaiserbacteria	NA	Candidatus Kaiserbacteria	Candidatus Kaiserbacteria	5422	0.0031224
ASV60	Bacteria	Verrucomicrobiota	Verrucomicrobiae	Chthoniobacterales	Xiphinematobacteraceae	Candidatus Xiphinematobacter	Candidatus Xiphinematobacter	5411	0.00311606
ASV61	Bacteria	Patescibacteria	Parcubacteria	NA	NA	Unclassified Parcubacteria	Unclassified Parcubacteria	5380	0.00309821
ASV62	Bacteria	Patescibacteria	Parcubacteria	Candidatus Nomurabacteria	NA	Candidatus Nomurabacteria	Candidatus Nomurabacteria	5359	0.00308612
ASV64	Bacteria	Proteobacteria	Alphaproteobacteria	Rhizobiales	Devosiaceae	Devosia	Devosia sp.	5319	0.00306308
ASV65	Bacteria	Patescibacteria	Parcubacteria	Candidatus Kaiserbacteria	NA	Candidatus Nomurabacteria	Candidatus Nomurabacteria	5293	0.00304811
ASV66	Bacteria	Planctobacteria	Planctomycetes	Isosphaerales	Isosphaeraceae	Aquisphaera	Aquisphaera sp.	5290	0.00304638
ASV67	Bacteria	Planctobacteria	Planctomycetes	Gemmatales	Gemmataceae	Gemmata	Gemmata sp.	5288	0.00304523
ASV68	Bacteria	Patescibacteria	Parcubacteria	Candidatus Kaiserbacteria	NA	Candidatus Nomurabacteria	Candidatus Nomurabacteria	5286	0.00304408
ASV69	Bacteria	Patescibacteria	Parcubacteria	Candidatus Adlerbacteria	NA	Candidatus Adlerbacteria	Candidatus Adlerbacteria	5208	0.00299916
ASV71	Bacteria	Chloroflexi	Chloroflexia	Chloroflexales	Chloroflexaceae	Oscillochloris	Oscillochloris sp.	5182	0.00298419
ASV72	Bacteria	Patescibacteria	Parcubacteria	Candidatus Kaiserbacteria	NA	Candidatus Kaiserbacteria	Candidatus Kaiserbacteria	5002	0.00288053
ASV73	Bacteria	Proteobacteria	Alphaproteobacteria	Rhizobiales	Devosiaceae	Devosia	Devosia sp.	4976	0.00286556
ASV74	Bacteria	Planctobacteria	Phycisphaerae	Phycisphaerales	Phycisphaeraceae	Unclassified Phycisphaerales	Unclassified Phycisphaeraceae	4920	0.00283331
ASV75	Bacteria	Planctobacteria	Planctomycetes	Planctomycetales	Rubinisphaeraceae	Planctomicrobium	Planctomicrobium sp.	4862	0.00279991
ASV76	Bacteria	Patescibacteria	Parcubacteria	Candidatus Adlerbacteria	NA	Candidatus Adlerbacteria	Candidatus Adlerbacteria	4704	0.00270892
ASV78	Bacteria	Chloroflexi	Chloroflexia	Thermomicrobiales	JG30-KF-CM45	Unclassified Thermomicrobiales	Unclassified Thermomicrobiales	4673	0.00269107
ASV80	Bacteria	Planctobacteria	Planctomycetes	Gemmatales	Gemmataceae	Fimbriiglobus	Fimbriiglobus sp.	4529	0.00260814
ASV82	Bacteria	Patescibacteria	Parcubacteria	NA	NA	Unclassified Parcubacteria	Unclassified Parcubacteria	4405	0.00253673
ASV85	Bacteria	Patescibacteria	Parcubacteria	Candidatus Adlerbacteria	NA	Candidatus Adlerbacteria	Candidatus Adlerbacteria	4189	0.00241234
ASV86	Bacteria	Planctobacteria	Phycisphaerae	Tepidisphaerales	Tepidisphaeraceae	Unclassified Tepidisphaerales	Unclassified Tepidisphaerales	4166	0.0023991
ASV87	Bacteria	Verrucomicrobiota	Verrucomicrobiae	Chthoniobacterales	Xiphinematobacteraceae	Candidatus Xiphinematobacter	Candidatus Xiphinematobacter	4135	0.00238125
ASV93	Bacteria	Planctobacteria	Phycisphaerae	Tepidisphaerales	WD2101 soil group	Unclassified Tepidisphaerales	Unclassified Tepidisphaerales	4014	0.00231157
ASV95	Bacteria	Verrucomicrobiota	Verrucomicrobiae	Chthoniobacterales	Terrimicrobiaceae	Terrimicrobium	Terrimicrobium sp.	3944	0.00227125
ASV97	Bacteria	Patescibacteria	Parcubacteria	Candidatus Kaiserbacteria	NA	Candidatus Kaiserbacteria	Candidatus Kaiserbacteria	3933	0.00226492
ASV100	Bacteria	Patescibacteria	Parcubacteria	Candidatus Kaiserbacteria	NA	Candidatus Kaiserbacteria	Candidatus Kaiserbacteria	3805	0.00219121
ASV101	Bacteria	Patescibacteria	Parcubacteria	Candidatus Kaiserbacteria	NA	Candidatus Kaiserbacteria	Candidatus Kaiserbacteria	3777	0.00217508
ASV102	Bacteria	Patescibacteria	Parcubacteria	Candidatus Kaiserbacteria	NA	Candidatus Kaiserbacteria	Candidatus Kaiserbacteria	3741	0.00215435
ASV103	Bacteria	Verrucomicrobiota	Verrucomicrobiae	Verrucomicrobiales	Verrucomicrobiaceae	Roseimicrobium	Roseimicrobium sp.	3734	0.00215032
ASV105	Bacteria	Patescibacteria	Parcubacteria	Candidatus Kaiserbacteria	NA	Candidatus Kaiserbacteria	Candidatus Kaiserbacteria	3684	0.00212153
ASV106	Bacteria	Patescibacteria	Parcubacteria	Candidatus Zambryskibacteria	NA	Candidatus Zambryskibacteria	Candidatus Zambryskibacteria	3634	0.00209273
ASV109	Bacteria	Planctobacteria	Phycisphaerae	Tepidisphaerales	Tepidisphaeraceae	Unclassified Tepidisphaerales	Unclassified Tepidisphaerales	3461	0.00199311
ASV111	Bacteria	Proteobacteria	Alphaproteobacteria	Caulobacterales	Hyphomonadaceae	Unclassified Caulobacterales	Unclassified Caulobacterales	3406	0.00196143
ASV113	Bacteria	Patescibacteria	Parcubacteria	Candidatus Kaiserbacteria	NA	Candidatus Kaiserbacteria	Candidatus Kaiserbacteria	3368	0.00193955
ASV115	Bacteria	Planctobacteria	Phycisphaerae	Tepidisphaerales	Tepidisphaeraceae	Unclassified Tepidisphaerales	Unclassified Tepidisphaerales	3154	0.00181631
ASV116	Bacteria	Planctobacteria	Planctomycetes	Isosphaerales	Isosphaeraceae	Aquisphaera	Aquisphaera sp.	3144	0.00181055
ASV118	Bacteria	Patescibacteria	Parcubacteria	Candidatus Kaiserbacteria	NA	Candidatus Kaiserbacteria	Candidatus Kaiserbacteria	3090	0.00177946
ASV119	Bacteria	Patescibacteria	ABY1	Candidatus Uhrbacteria	NA	Candidatus Uhrbacteria	Candidatus Uhrbacteria	3033	0.00174663
ASV123	Bacteria	Patescibacteria	Parcubacteria	NA	NA	Unclassified Patescibacteria	Unclassified Patescibacteria	2916	0.00167925
ASV124	Bacteria	Chloroflexi	Chloroflexia	Thermomicrobiales	JG30-KF-CM45	Unclassified Thermomicrobiales	Unclassified Thermomicrobiales	2840	0.00163549
ASV126	Bacteria	Patescibacteria	Parcubacteria	Candidatus Kaiserbacteria	NA	Unclassified Parcubacteria	Unclassified Parcubacteria	2779	0.00160036
ASV129	Bacteria	Planctobacteria	Phycisphaerae	Tepidisphaerales	WD2101 soil group	Unclassified Tepidisphaerales	Unclassified Tepidisphaerales	2670	0.00153759
ASV130	Bacteria	Patescibacteria	Parcubacteria	Candidatus Kaiserbacteria	NA	Candidatus Kaiserbacteria	Candidatus Kaiserbacteria	2646	0.00152377
ASV132	Bacteria	Chloroflexi	Chloroflexia	Thermomicrobiales	JG30-KF-CM45	Unclassified Thermomicrobiales	Unclassified Thermomicrobiales	2625	0.00151167
ASV134	Bacteria	Patescibacteria	Parcubacteria	Candidatus Adlerbacteria	NA	Candidatus Adlerbacteria	Candidatus Adlerbacteria	2596	0.00149497
ASV138	Bacteria	Verrucomicrobiota	Verrucomicrobiae	Chthoniobacterales	Xiphinematobacteraceae	Candidatus Xiphinematobacter	Candidatus Xiphinematobacter	2431	0.00139995
ASV140	Bacteria	Patescibacteria	Parcubacteria	Candidatus Kaiserbacteria	NA	Candidatus Kaiserbacteria	Candidatus Kaiserbacteria	2410	0.00138786
ASV142	Bacteria	Patescibacteria	Parcubacteria	Candidatus Kaiserbacteria	NA	Candidatus Kaiserbacteria	Candidatus Kaiserbacteria	2393	0.00137807
ASV147	Bacteria	Chloroflexi	Chloroflexia	Thermomicrobiales	JG30-KF-CM45	Unclassified Thermomicrobiales	Unclassified Thermomicrobiales	2300	0.00132451
ASV148	Bacteria	Patescibacteria	Parcubacteria	Candidatus Kaiserbacteria	NA	Candidatus Kaiserbacteria	Candidatus Kaiserbacteria	2277	0.00131127
ASV156	Bacteria	Patescibacteria	Parcubacteria	Candidatus Adlerbacteria	NA	Candidatus Adlerbacteria	Candidatus Adlerbacteria	2247	0.00129399
ASV162	Bacteria	Patescibacteria	Parcubacteria	Candidatus Kaiserbacteria	NA	Candidatus Kaiserbacteria	Candidatus Kaiserbacteria	2176	0.00125311
ASV173	Bacteria	Planctobacteria	Planctomycetes	Planctomycetales	Rubinisphaeraceae	Unclassified Rubinisphaeraceae	Unclassified Rubinisphaeraceae	2005	0.00115463
ASV175	Bacteria	Actinobacteriota	Actinobacteria	Micromonosporales	Micromonosporaceae	Actinoplanes	Actinoplanes sp.	1983	0.00114196
ASV179	Bacteria	Patescibacteria	Parcubacteria	Candidatus Kaiserbacteria	NA	Candidatus Kaiserbacteria	Candidatus Kaiserbacteria	1931	0.00111202
ASV180	Bacteria	Planctobacteria	Phycisphaerae	Tepidisphaerales	WD2101 soil group	Unclassified Tepidisphaerales	Unclassified Tepidisphaerales	1930	0.00111144
ASV182	Bacteria	Planctobacteria	Phycisphaerae	Tepidisphaerales	WD2101 soil group	Unclassified Tepidisphaerales	Unclassified Tepidisphaerales	1915	0.0011028
ASV183	Bacteria	Patescibacteria	Parcubacteria	Candidatus Kaiserbacteria	NA	Candidatus Kaiserbacteria	Candidatus Kaiserbacteria	1906	0.00109762
ASV184	Bacteria	Planctobacteria	Planctomycetes	Gemmatales	Gemmataceae	Fimbriiglobus	Fimbriiglobus sp.	1906	0.00109762
ASV185	Bacteria	Patescibacteria	Parcubacteria	Candidatus Kaiserbacteria	NA	Candidatus Kaiserbacteria	Candidatus Kaiserbacteria	1893	0.00109013
ASV186	Bacteria	Chloroflexi	Chloroflexia	Chloroflexales	Roseiflexaceae	Unclassified Chloroflexales	Unclassified Chloroflexales	1887	0.00108668
ASV188	Bacteria	Planctobacteria	Phycisphaerae	Phycisphaerales	Phycisphaeraceae	Unclassified Phycisphaerales	Unclassified Phycisphaerales	1847	0.00106364
ASV190	Bacteria	Planctobacteria	Planctomycetes	Isosphaerales	Isosphaeraceae	Singulisphaera	Singulisphaera sp.	1825	0.00105097
ASV191	Bacteria	Patescibacteria	Parcubacteria	Candidatus Kaiserbacteria	NA	Candidatus Kaiserbacteria	Candidatus Kaiserbacteria	1815	0.00104521
ASV197	Bacteria	Planctobacteria	Phycisphaerae	Phycisphaerales	Phycisphaeraceae	Unclassified Phycisphaerales	Unclassified Phycisphaerales	1769	0.00101872
ASV206	Bacteria	Patescibacteria	Parcubacteria	Candidatus Adlerbacteria	NA	Candidatus Adlerbacteria	Candidatus Adlerbacteria	1677	0.000965744
ASV217	Bacteria	Planctobacteria	Phycisphaerae	Phycisphaerales	Phycisphaeraceae	Unclassified Phycisphaerales	Unclassified Phycisphaerales	1584	0.000912188
ASV218	Bacteria	Patescibacteria	Parcubacteria	Candidatus Adlerbacteria	NA	Candidatus Adlerbacteria	Candidatus Adlerbacteria	1575	0.000907005
ASV226	Bacteria	Patescibacteria	Parcubacteria	Candidatus Adlerbacteria	NA	Candidatus Adlerbacteria	Candidatus Adlerbacteria	1523	0.000877059
ASV242	Bacteria	Planctobacteria	Phycisphaerae	Phycisphaerales	Phycisphaeraceae	Unclassified Phycisphaerales	Unclassified Phycisphaerales	1407	0.000810258
ASV248	Bacteria	Patescibacteria	Parcubacteria	Candidatus Adlerbacteria	NA	Candidatus Adlerbacteria	Candidatus Adlerbacteria	1366	0.000786647
ASV253	Bacteria	Proteobacteria	Alphaproteobacteria	Rhizobiales	Rhizobiales Incertae Sedis	Bauldia	Bauldia sp.	1360	0.000783191
ASV256	Bacteria	Planctobacteria	Phycisphaerae	Phycisphaerales	Phycisphaeraceae	Unclassified Phycisphaerales	Unclassified Phycisphaerales	1342	0.000772826
ASV257	Bacteria	Proteobacteria	Alphaproteobacteria	Rhizobiales	Xanthobacteraceae	Pseudolabrys	Pseudolabrys sp.	1341	0.00077225
ASV265	Bacteria	Planctobacteria	Phycisphaerae	Phycisphaerales	Phycisphaeraceae	Unclassified Phycisphaerales	Unclassified Phycisphaerales	1252	0.000720997
ASV266	Bacteria	Patescibacteria	Parcubacteria	Candidatus Adlerbacteria	NA	Candidatus Adlerbacteria	Candidatus Adlerbacteria	1232	0.000709479
ASV270	Bacteria	Patescibacteria	Parcubacteria	Candidatus Adlerbacteria	NA	Candidatus Adlerbacteria	Candidatus Adlerbacteria	1208	0.000695658
ASV279	Bacteria	Proteobacteria	Alphaproteobacteria	Rhizobiales	Xanthobacteraceae	Pseudolabrys	Pseudolabrys sp.	1144	0.000658802
ASV281	Bacteria	Patescibacteria	Parcubacteria	Candidatus Adlerbacteria	NA	Candidatus Adlerbacteria	Candidatus Adlerbacteria	1142	0.00065765
ASV297	Bacteria	Chloroflexi	Chloroflexia	Chloroflexales	Roseiflexaceae	Unclassified Thermomicrobiales	Unclassified Thermomicrobiales	1037	0.000597183
ASV323	Bacteria	Patescibacteria	Parcubacteria	Candidatus Kaiserbacteria	NA	Unclassified Chloroflexales	Unclassified Chloroflexales	948	0.00054593
ASV355	Bacteria	Patescibacteria	Parcubacteria	Candidatus Zambryskibacteria	NA	Candidatus Zambryskibacteria	Candidatus Zambryskibacteria	859	0.000494677
Cultivar: CCL
ASV_ID	Kingdom	Phylum	Class	Order	Family	Genus	Species	tot.ab	rel.ab
ASV3	Bacteria	Patescibacteria	Unclassified Parcubacteria	Candidatus Adlerbacteria	NA	Candidatus Adlerbacteria	Candidatus Adlerbacteria	44766	0.0257797
ASV4	Bacteria	Patescibacteria	Unclassified Parcubacteria	Candidatus Adlerbacteria	NA	Candidatus Adlerbacteria	Candidatus Adlerbacteria	38735	0.0223066
ASV5	Bacteria	Patescibacteria	Unclassified Parcubacteria	NA	NA	Unclassified Parcubacteria	Unclassified Parcubacteria	36460	0.0209964
ASV9	Bacteria	Planctobacteria	Planctomycetes	Planctomycetales	Rubinisphaeraceae	Unclassified Planctomycetales	Unclassified Planctomycetales	18038	0.0103877
ASV14	Bacteria	Patescibacteria	Unclassified Parcubacteria	Candidatus Kaiserbacteria	NA	Candidatus Kaiserbacteria	Candidatus Kaiserbacteria	13993	0.00805823
ASV16	Bacteria	Patescibacteria	Unclassified Parcubacteria	Candidatus Nomurabacteria	NA	Candidatus Nomurabacteria	Candidatus Nomurabacteria	13091	0.00753879
ASV17	Bacteria	Patescibacteria	Unclassified Parcubacteria	Candidatus Kaiserbacteria	NA	Candidatus Kaiserbacteria	Candidatus Kaiserbacteria	12759	0.0073476
ASV18	Bacteria	Patescibacteria	Unclassified Parcubacteria	Candidatus Kaiserbacteria	NA	Candidatus Kaiserbacteria	Candidatus Kaiserbacteria	12706	0.00731708
ASV20	Bacteria	Patescibacteria	Unclassified Parcubacteria	NA	NA	Unclassified Parcubacteria	Unclassified Parcubacteria	12155	0.00699977
ASV22	Bacteria	Patescibacteria	Unclassified Parcubacteria	NA	NA	Unclassified Parcubacteria	Unclassified Parcubacteria	11216	0.00645902
ASV26	Bacteria	Patescibacteria	Unclassified Parcubacteria	Candidatus Adlerbacteria	NA	Candidatus Adlerbacteria	Candidatus Adlerbacteria	9990	0.005753
ASV41	Bacteria	Patescibacteria	Unclassified Parcubacteria	NA	NA	Unclassified Parcubacteria	Unclassified Parcubacteria	7197	0.00414458
ASV42	Bacteria	Patescibacteria	Unclassified Parcubacteria	Candidatus Kaiserbacteria	NA	Candidatus Kaiserbacteria	Candidatus Kaiserbacteria	7011	0.00403747
ASV47	Bacteria	Patescibacteria	Unclassified Parcubacteria	Candidatus Kaiserbacteria	NA	Candidatus Kaiserbacteria	Candidatus Kaiserbacteria	6410	0.00369137
ASV54	Bacteria	Planctobacteria	Phycisphaerae	Tepidisphaerales	WD2101 soil group	Unclassified Tepidisphaerales	Unclassified Tepidisphaerales	5627	0.00324045
ASV59	Bacteria	Patescibacteria	Unclassified Parcubacteria	Candidatus Kaiserbacteria	NA	Candidatus Kaiserbacteria	Candidatus Kaiserbacteria	5422	0.0031224
ASV61	Bacteria	Patescibacteria	Unclassified Parcubacteria	NA	NA	Unclassified Parcubacteria	Unclassified Parcubacteria	5380	0.00309821
ASV62	Bacteria	Patescibacteria	Unclassified Parcubacteria	Candidatus Nomurabacteria	NA	Candidatus Nomurabacteria	Candidatus Nomurabacteria	5359	0.00308612
ASV65	Bacteria	Patescibacteria	Unclassified Parcubacteria	Candidatus Kaiserbacteria	NA	Candidatus Kaiserbacteria	Candidatus Kaiserbacteria	5293	0.00304811
ASV66	Bacteria	Planctobacteria	Planctomycetes	Isosphaerales	Isosphaeraceae	Aquisphaera	Aquisphaera sp.	5290	0.00304638
ASV72	Bacteria	Patescibacteria	Unclassified Parcubacteria	Candidatus Kaiserbacteria	NA	Candidatus Kaiserbacteria	Candidatus Kaiserbacteria	5002	0.00288053
ASV76	Bacteria	Patescibacteria	Unclassified Parcubacteria	Candidatus Adlerbacteria	NA	Candidatus Adlerbacteria	Candidatus Adlerbacteria	4704	0.00270892
ASV97	Bacteria	Patescibacteria	Unclassified Parcubacteria	Candidatus Kaiserbacteria	NA	Candidatus Kaiserbacteria	Candidatus Kaiserbacteria	3933	0.00226492
ASV103	Bacteria	Verrucomicrobiota	Verrucomicrobiae	Verrucomicrobiales	Verrucomicrobiaceae	Roseimicrobium	Roseimicrobium sp.	3734	0.00215032
ASV104	Bacteria	Patescibacteria	Unclassified Parcubacteria	Candidatus Kaiserbacteria	NA	Candidatus Kaiserbacteria	Candidatus Kaiserbacteria	3723	0.00214399
ASV142	Bacteria	Patescibacteria	Unclassified Parcubacteria	Candidatus Kaiserbacteria	NA	Candidatus Kaiserbacteria	Candidatus Kaiserbacteria	2393	0.00137807
ASV147	Bacteria	Chloroflexi	Chloroflexia	Thermomicrobiales	JG30-KF-CM45	Unclassified Thermomicrobiales	Unclassified Thermomicrobiales	2300	0.00132451
ASV162	Bacteria	Patescibacteria	Unclassified Parcubacteria	Candidatus Kaiserbacteria	NA	Candidatus Kaiserbacteria	Candidatus Kaiserbacteria	2176	0.00125311
ASV217	Bacteria	Planctobacteria	Phycisphaerae	Phycisphaerales	Phycisphaeraceae	Unclassified Phycisphaerales	Unclassified Phycisphaerales	1584	0.000912188
Cultivar: ECC
ASV_ID	Kingdom	Phylum	Class	Order	Family	Genus	Species	tot.ab	rel.ab
ASV3	Bacteria	Patescibacteria	Parcubacteria	Candidatus Adlerbacteria	NA	Candidatus Adlerbacteria	Candidatus Adlerbacteria	44766	0.0257797
ASV4	Bacteria	Patescibacteria	Parcubacteria	Candidatus Adlerbacteria	NA	Candidatus Adlerbacteria	Candidatus Adlerbacteria	38735	0.0223066
ASV5	Bacteria	Patescibacteria	Parcubacteria	NA	NA	Unclassified Parcubacteria	Unclassified Parcubacteria	36460	0.0209964
ASV8	Bacteria	Planctobacteria	Planctomycetes	Planctomycetales	Rubinisphaeraceae	Planctomicrobium	Planctomicrobium sp.	18262	0.0105166
ASV9	Bacteria	Planctobacteria	Planctomycetes	Planctomycetales	Rubinisphaeraceae	Unclassified Planctomycetales	Unclassified Planctomycetales	18038	0.0103877
ASV10	Bacteria	Planctobacteria	Phycisphaerae	Tepidisphaerales	Tepidisphaeraceae	Unclassified Tepidisphaerales	Unclassified Tepidisphaerales	16413	0.00945185
ASV14	Bacteria	Patescibacteria	Parcubacteria	Candidatus Kaiserbacteria	NA	Candidatus Kaiserbacteria	Candidatus Kaiserbacteria	13993	0.00805823
ASV15	Bacteria	Planctobacteria	Planctomycetes	Planctomycetales	Rubinisphaeraceae	Unclassified Planctomycetales	Unclassified Planctomycetales	13530	0.0077916
ASV16	Bacteria	Patescibacteria	Parcubacteria	Candidatus Nomurabacteria	NA	Candidatus Nomurabacteria	Candidatus Nomurabacteria	13091	0.00753879
ASV17	Bacteria	Patescibacteria	Parcubacteria	Candidatus Kaiserbacteria	NA	Candidatus Kaiserbacteria	Candidatus Kaiserbacteria	12759	0.0073476
ASV18	Bacteria	Patescibacteria	Parcubacteria	Candidatus Kaiserbacteria	NA	Candidatus Kaiserbacteria	Candidatus Kaiserbacteria	12706	0.00731708
ASV19	Bacteria	Chloroflexi	Chloroflexia	Thermomicrobiales	JG30-KF-CM45	Unclassified Thermomicrobiales	Unclassified Thermomicrobiales	12340	0.00710631
ASV20	Bacteria	Patescibacteria	Parcubacteria	NA	NA	Unclassified Parcubacteria	Unclassified Parcubacteria	12155	0.00699977
ASV21	Bacteria	Patescibacteria	Parcubacteria	Candidatus Moranbacteria	NA	Candidatus Moranbacteria	Candidatus Moranbacteria	11566	0.00666058
ASV22	Bacteria	Patescibacteria	Parcubacteria	NA	NA	Unclassified Parcubacteria	Unclassified Parcubacteria	11216	0.00645902
ASV24	Bacteria	Proteobacteria	Alphaproteobacteria	Caulobacterales	Caulobacteraceae	Asticcacaulis	Asticcacaulis sp.	11023	0.00634788
ASV31	Bacteria	Planctobacteria	Phycisphaerae	Tepidisphaerales	Tepidisphaeraceae	Unclassified Tepidisphaerales	Unclassified Tepidisphaerales	10560	0.00608125
ASV32	Bacteria	Planctobacteria	Phycisphaerae	Phycisphaerales	Phycisphaeraceae	Unclassified Phycisphaerales	Unclassified Phycisphaerales	8309	0.00478495
ASV33	Bacteria	Planctobacteria	Planctomycetes	Planctomycetales	Rubinisphaeraceae	Planctomicrobium	Planctomicrobium sp.	8234	0.00474176
ASV35	Bacteria	Chloroflexi	Chloroflexia	Thermomicrobiales	JG30-KF-CM45	Unclassified Thermomicrobiales	Unclassified Thermomicrobiales	8036	0.00462774
ASV37	Bacteria	Planctobacteria	Phycisphaerae	Phycisphaerales	Phycisphaeraceae	Unclassified Phycisphaerales	Unclassified Phycisphaerales	7911	0.00455575
ASV40	Bacteria	Planctobacteria	Phycisphaerae	Tepidisphaerales	WD2101 soil group	Unclassified Tepidisphaerales	Unclassified Tepidisphaerales	7281	0.00419295
ASV42	Bacteria	Patescibacteria	Parcubacteria	Candidatus Kaiserbacteria	NA	Candidatus Kaiserbacteria	Candidatus Kaiserbacteria	7011	0.00403747
ASV45	Bacteria	Planctobacteria	Phycisphaerae	Tepidisphaerales	WD2101 soil group	Unclassified Tepidisphaerales	Unclassified Tepidisphaerales	6567	0.00378178
ASV46	Bacteria	Planctobacteria	Phycisphaerae	Tepidisphaerales	Tepidisphaeraceae	Unclassified Tepidisphaerales	Unclassified Tepidisphaerales	6556	0.00377544
ASV47	Bacteria	Patescibacteria	Parcubacteria	Candidatus Kaiserbacteria	NA	Candidatus Kaiserbacteria	Candidatus Kaiserbacteria	6410	0.00369137
ASV54	Bacteria	Planctobacteria	Phycisphaerae	Tepidisphaerales	WD2101 soil group	Unclassified Tepidisphaerales	Unclassified Tepidisphaerales	5627	0.00324045
ASV56	Bacteria	Patescibacteria	Parcubacteria	Candidatus Kaiserbacteria	NA	Candidatus Kaiserbacteria	Candidatus Kaiserbacteria	5538	0.0031892
ASV59	Bacteria	Patescibacteria	Parcubacteria	Candidatus Kaiserbacteria	NA	Candidatus Kaiserbacteria	Candidatus Kaiserbacteria	5422	0.0031224
ASV60	Bacteria	Verrucomicrobiota	Verrucomicrobiae	Chthoniobacterales	Xiphinematobacteraceae	Candidatus Xiphinematobacter	Candidatus Xiphinematobacter	5411	0.00311606
ASV62	Bacteria	Patescibacteria	Parcubacteria	Candidatus Nomurabacteria	NA	Candidatus Nomurabacteria	Candidatus Nomurabacteria	5359	0.00308612
ASV65	Bacteria	Patescibacteria	Parcubacteria	Candidatus Kaiserbacteria	NA	Candidatus Kaiserbacteria	Candidatus Kaiserbacteria	5293	0.00304811
ASV66	Bacteria	Planctobacteria	Planctomycetes	Isosphaerales	Isosphaeraceae	Aquisphaera	Aquisphaera sp.	5290	0.00304638
ASV67	Bacteria	Planctobacteria	Planctomycetes	Gemmatales	Gemmataceae	Gemmata	Gemmata sp.	5288	0.00304523
ASV69	Bacteria	Patescibacteria	Parcubacteria	Candidatus Adlerbacteria	NA	Candidatus Adlerbacteria	Candidatus Adlerbacteria	5208	0.00299916
ASV71	Bacteria	Chloroflexi	Chloroflexia	Chloroflexales	Chloroflexaceae	Oscillochloris	Oscillochloris sp.	5182	0.00298419
ASV72	Bacteria	Patescibacteria	Parcubacteria	Candidatus Kaiserbacteria	NA	Candidatus Kaiserbacteria	Candidatus Kaiserbacteria	5002	0.00288053
ASV75	Bacteria	Planctobacteria	Planctomycetes	Planctomycetales	Rubinisphaeraceae	Planctomicrobium	Planctomicrobium sp.	4862	0.00279991
ASV76	Bacteria	Patescibacteria	Parcubacteria	Candidatus Adlerbacteria	NA	Candidatus Adlerbacteria	Candidatus Adlerbacteria	4704	0.00270892
ASV78	Bacteria	Chloroflexi	Chloroflexia	Thermomicrobiales	JG30-KF-CM45	Unclassified Chloroflexia	Unclassified Thermomicrobiales	4673	0.00269107
ASV79	Bacteria	Patescibacteria	Parcubacteria	Candidatus Kaiserbacteria	NA	Candidatus Kaiserbacteria	Candidatus Kaiserbacteria	4599	0.00264845
ASV80	Bacteria	Planctobacteria	Planctomycetes	Gemmatales	Gemmataceae	Fimbriiglobus	Fimbriiglobus sp.	4529	0.00260814
ASV85	Bacteria	Patescibacteria	Parcubacteria	Candidatus Adlerbacteria	NA	Unclassified Parcubacteria	Unclassified Parcubacteria	4189	0.00241234
ASV87	Bacteria	Verrucomicrobiota	Verrucomicrobiae	Chthoniobacterales	Xiphinematobacteraceae	Candidatus Xiphinematobacter	Candidatus Xiphinematobacter	4135	0.00238125
ASV93	Bacteria	Planctobacteria	Phycisphaerae	Tepidisphaerales	WD2101 soil group	Unclassified Tepidisphaerales	Unclassified Tepidisphaerales	4014	0.00231157
ASV95	Bacteria	Verrucomicrobiota	Verrucomicrobiae	Chthoniobacterales	Terrimicrobiaceae	Terrimicrobium	Terrimicrobium sp.	3944	0.00227125
ASV97	Bacteria	Patescibacteria	Parcubacteria	Candidatus Kaiserbacteria	NA	Candidatus Kaiserbacteria	Candidatus Kaiserbacteria	3933	0.00226492
ASV101	Bacteria	Patescibacteria	Parcubacteria	Candidatus Kaiserbacteria	NA	Candidatus Kaiserbacteria	Candidatus Kaiserbacteria	3777	0.00217508
ASV102	Bacteria	Patescibacteria	Parcubacteria	Candidatus Kaiserbacteria	NA	Candidatus Kaiserbacteria	Candidatus Kaiserbacteria	3741	0.00215435
ASV103	Bacteria	Verrucomicrobiota	Verrucomicrobiae	Verrucomicrobiales	Verrucomicrobiaceae	Roseimicrobium	Roseimicrobium sp.	3734	0.00215032
ASV109	Bacteria	Planctobacteria	Phycisphaerae	Tepidisphaerales	Tepidisphaeraceae	Unclassified Tepidisphaerales	Unclassified Tepidisphaerales	3461	0.00199311
ASV114	Bacteria	Patescibacteria	Parcubacteria	NA	NA	Unclassified Parcubacteria	Unclassified Parcubacteria	3280	0.00188887
ASV115	Bacteria	Planctobacteria	Phycisphaerae	Tepidisphaerales	Tepidisphaeraceae	Unclassified Tepidisphaerales	Unclassified Tepidisphaerales	3154	0.00181631
ASV116	Bacteria	Planctobacteria	Planctomycetes	Isosphaerales	Isosphaeraceae	Aquisphaera	Aquisphaera sp.	3144	0.00181055
ASV118	Bacteria	Patescibacteria	Parcubacteria	Candidatus Kaiserbacteria	NA	Candidatus Kaiserbacteria	Candidatus Kaiserbacteria	3090	0.00177946
ASV123	Bacteria	Patescibacteria	Parcubacteria	NA	NA	Unclassified Parcubacteria	Unclassified Parcubacteria	2916	0.00167925
ASV124	Bacteria	Chloroflexi	Chloroflexia	Thermomicrobiales	JG30-KF-CM45	Unclassified Thermomicrobiales	Unclassified Thermomicrobiales	2840	0.00163549
ASV126	Bacteria	Patescibacteria	Parcubacteria	Candidatus Kaiserbacteria	NA	Candidatus Kaiserbacteria	Candidatus Kaiserbacteria	2779	0.00160036
ASV129	Bacteria	Planctobacteria	Phycisphaerae	Tepidisphaerales	WD2101 soil group	Unclassified Tepidisphaerales	Unclassified Tepidisphaerales	2670	0.00153759
ASV130	Bacteria	Patescibacteria	Parcubacteria	Candidatus Kaiserbacteria	NA	Candidatus Kaiserbacteria	Candidatus Kaiserbacteria	2646	0.00152377
ASV132	Bacteria	Chloroflexi	Chloroflexia	Thermomicrobiales	JG30-KF-CM45	Unclassified Thermomicrobiales	Unclassified Thermomicrobiales	2625	0.00151167
ASV134	Bacteria	Patescibacteria	Parcubacteria	Candidatus Adlerbacteria	NA	Candidatus Adlerbacteria	Candidatus Adlerbacteria	2596	0.00149497
ASV137	Bacteria	Patescibacteria	Parcubacteria	Candidatus Adlerbacteria	NA	Candidatus Adlerbacteria	Candidatus Adlerbacteria	2444	0.00140744
ASV138	Bacteria	Verrucomicrobiota	Verrucomicrobiae	Chthoniobacterales	Xiphinematobacteraceae	Candidatus Xiphinematobacter	Candidatus Xiphinematobacter	2431	0.00139995
ASV140	Bacteria	Patescibacteria	Parcubacteria	Candidatus Kaiserbacteria	NA	Candidatus Kaiserbacteria	Candidatus Kaiserbacteria	2410	0.00138786
ASV142	Bacteria	Patescibacteria	Parcubacteria	Candidatus Kaiserbacteria	NA	Candidatus Kaiserbacteria	Candidatus Kaiserbacteria	2393	0.00137807
ASV147	Bacteria	Chloroflexi	Chloroflexia	Thermomicrobiales	JG30-KF-CM45	Unclassified Thermomicrobiales	Unclassified Thermomicrobiales	2300	0.00132451
ASV158	Bacteria	Planctobacteria	Planctomycetes	Planctomycetales	Rubinisphaeraceae	Planctomicrobium	Planctomicrobium sp.	2237	0.00128823
ASV163	Bacteria	Planctobacteria	Planctomycetes	Pirellulales	Pirellulaceae	Blastopirellula	Blastopirellula sp.	2137	0.00123065
ASV168	Bacteria	Patescibacteria	Parcubacteria	Candidatus Kaiserbacteria	NA	Candidatus Kaiserbacteria	Candidatus Kaiserbacteria	2043	0.00117651
ASV179	Bacteria	Patescibacteria	Parcubacteria	Candidatus Kaiserbacteria	NA	Candidatus Kaiserbacteria	Candidatus Kaiserbacteria	1931	0.00111202
ASV180	Bacteria	Planctobacteria	Phycisphaerae	Tepidisphaerales	WD2101 soil group	Unclassified Tepidisphaerales	Unclassified Tepidisphaerales	1930	0.00111144
ASV184	Bacteria	Planctobacteria	Planctomycetes	Gemmatales	Gemmataceae	Fimbriiglobus	Fimbriiglobus sp.	1906	0.00109762
ASV191	Bacteria	Patescibacteria	Parcubacteria	Candidatus Kaiserbacteria	NA	Candidatus Kaiserbacteria	Candidatus Kaiserbacteria	1815	0.00104521
ASV196	Bacteria	Patescibacteria	Parcubacteria	Candidatus Campbellbacteria	NA	Candidatus Campbellbacteria	Candidatus Campbellbacteria	1773	0.00102103
ASV197	Bacteria	Planctobacteria	Phycisphaerae	Phycisphaerales	Phycisphaeraceae	Unclassified Phycisphaerales	Unclassified Phycisphaerales	1769	0.00101872
ASV203	Bacteria	Patescibacteria	Parcubacteria	Candidatus Kaiserbacteria	NA	Candidatus Kaiserbacteria	Candidatus Kaiserbacteria	1691	0.000973806
ASV206	Bacteria	Patescibacteria	Parcubacteria	Candidatus Adlerbacteria	NA	Candidatus Adlerbacteria	Candidatus Adlerbacteria	1677	0.000965744
ASV212	Bacteria	Patescibacteria	Parcubacteria	NA	NA	Unclassified Parcubacteria	Unclassified Parcubacteria	1630	0.000938678
ASV218	Bacteria	Patescibacteria	Parcubacteria	Candidatus Adlerbacteria	NA	Candidatus Adlerbacteria	Candidatus Adlerbacteria	1575	0.000907005
ASV224	Bacteria	Planctobacteria	Planctomycetes	Gemmatales	Gemmataceae	Fimbriiglobus	Fimbriiglobus sp.	1534	0.000883394
ASV225	Bacteria	Planctobacteria	Planctomycetes	Planctomycetales	Rubinisphaeraceae	Planctomicrobium	Planctomicrobium sp.	1526	0.000878787
ASV226	Bacteria	Patescibacteria	Parcubacteria	Candidatus Adlerbacteria	NA	Candidatus Adlerbacteria	Candidatus Adlerbacteria	1523	0.000877059
ASV234	Bacteria	Planctobacteria	Planctomycetes	Gemmatales	Gemmataceae	Gemmata	Gemmata sp.	1455	0.0008379
ASV240	Bacteria	Patescibacteria	Parcubacteria	Candidatus Moranbacteria	NA	Candidatus Moranbacteria	Candidatus Moranbacteria	1417	0.000816016
ASV242	Bacteria	Planctobacteria	Phycisphaerae	Phycisphaerales	Phycisphaeraceae	Unclassified Phycisphaerales	Unclassified Phycisphaerales	1407	0.000810258
ASV245	Bacteria	Planctobacteria	Planctomycetes	Planctomycetales	Rubinisphaeraceae	Planctomicrobium	Planctomicrobium sp.	1398	0.000805075
ASV248	Bacteria	Patescibacteria	Parcubacteria	Candidatus Adlerbacteria	NA	Candidatus Adlerbacteria	Candidatus Adlerbacteria	1366	0.000786647
ASV251	Bacteria	Patescibacteria	Parcubacteria	Candidatus Kaiserbacteria	NA	Candidatus Kaiserbacteria	Candidatus Kaiserbacteria	1362	0.000784343
ASV265	Bacteria	Planctobacteria	Phycisphaerae	Phycisphaerales	Phycisphaeraceae	Unclassified Phycisphaerales	Unclassified Phycisphaerales	1252	0.000720997
ASV266	Bacteria	Patescibacteria	Parcubacteria	Candidatus Adlerbacteria	NA	Candidatus Adlerbacteria	Candidatus Adlerbacteria	1232	0.000709479
ASV288	Bacteria	Planctobacteria	Phycisphaerae	Tepidisphaerales	WD2101 soil group	Unclassified Tepidisphaerales	Unclassified Tepidisphaerales	1083	0.000623674
ASV320	Bacteria	Planctobacteria	Planctomycetes	Planctomycetales	Rubinisphaeraceae	Planctomicrobium	Planctomicrobium sp.	963	0.000554569
ASV337	Bacteria	Patescibacteria	Parcubacteria	Candidatus Kaiserbacteria	NA	Candidatus Kaiserbacteria	Candidatus Kaiserbacteria	914	0.000526351
Cultivar: EEA
ASV_ID	Kingdom	Phylum	Class	Order	Family	Genus	Species	tot.ab	rel.ab
ASV1	Bacteria	Patescibacteria	Parcubacteria	Candidatus Kaiserbacteria	NA	Candidatus Kaiserbacteria	Candidatus Kaiserbacteria	54123	0.0311681
ASV3	Bacteria	Patescibacteria	Parcubacteria	Candidatus Adlerbacteria	NA	Candidatus Adlerbacteria	Candidatus Adlerbacteria	44766	0.0257797
ASV4	Bacteria	Patescibacteria	Parcubacteria	Candidatus Adlerbacteria	NA	Candidatus Adlerbacteria	Candidatus Adlerbacteria	38735	0.0223066
ASV5	Bacteria	Patescibacteria	Parcubacteria	NA	NA	Unclassified Parcubacteria	Unclassified Parcubacteria	36460	0.0209964
ASV7	Bacteria	Patescibacteria	Parcubacteria	Candidatus Kaiserbacteria	NA	Candidatus Kaiserbacteria	Candidatus Kaiserbacteria	25038	0.0144188
ASV8	Bacteria	Planctobacteria	Planctomycetes	Planctomycetales	Rubinisphaeraceae	Planctomicrobium	Planctomicrobium sp.	18262	0.0105166
ASV9	Bacteria	Planctobacteria	Planctomycetes	Planctomycetales	Rubinisphaeraceae	Unclassified Planctomycetales	Unclassified Planctomycetales	18038	0.0103877
ASV10	Bacteria	Planctobacteria	Phycisphaerae	Tepidisphaerales	Tepidisphaeraceae	Unclassified Tepidisphaerales	Unclassified Tepidisphaerales	16413	0.00945185
ASV13	Bacteria	Patescibacteria	Parcubacteria	NA	NA	Unclassified Parcubacteria	Unclassified Parcubacteria	14307	0.00823906
ASV14	Bacteria	Patescibacteria	Parcubacteria	Candidatus Kaiserbacteria	NA	Candidatus Kaiserbacteria	Candidatus Kaiserbacteria	13993	0.00805823
ASV17	Bacteria	Patescibacteria	Parcubacteria	Candidatus Kaiserbacteria	NA	Candidatus Kaiserbacteria	Candidatus Kaiserbacteria	12759	0.0073476
ASV18	Bacteria	Patescibacteria	Parcubacteria	Candidatus Kaiserbacteria	NA	Candidatus Kaiserbacteria	Candidatus Kaiserbacteria	12706	0.00731708
ASV19	Bacteria	Chloroflexi	Chloroflexia	Thermomicrobiales	JG30-KF-CM45	Unclassified Thermomicrobiales	Unclassified Thermomicrobiales	12340	0.00710631
ASV20	Bacteria	Patescibacteria	Parcubacteria	NA	NA	Unclassified Parcubacteria	Unclassified Parcubacteria	12155	0.00699977
ASV21	Bacteria	Patescibacteria	Parcubacteria	Candidatus Moranbacteria	NA	Candidatus Moranbacteria	Candidatus Moranbacteria	11566	0.00666058
ASV22	Bacteria	Patescibacteria	Parcubacteria	NA	NA	Unclassified Parcubacteria	Unclassified Parcubacteria	11216	0.00645902
ASV23	Bacteria	Proteobacteria	Alphaproteobacteria	Caulobacterales	Caulobacteraceae	Asticcacaulis	Asticcacaulis sp.	11023	0.00634788
ASV24	Bacteria	Planctobacteria	Phycisphaerae	Tepidisphaerales	Tepidisphaeraceae	Unclassified Tepidisphaerales	Unclassified Tepidisphaerales	10560	0.00608125
ASV25	Bacteria	Patescibacteria	Parcubacteria	Candidatus Kaiserbacteria	NA	Candidatus Kaiserbacteria	Candidatus Kaiserbacteria	10002	0.00575991
ASV26	Bacteria	Patescibacteria	Parcubacteria	Candidatus Adlerbacteria	NA	Candidatus Adlerbacteria	Candidatus Adlerbacteria	9990	0.005753
ASV31	Bacteria	Planctobacteria	Phycisphaerae	Phycisphaerales	Phycisphaeraceae	Unclassified Phycisphaerales	Unclassified Phycisphaerales	8309	0.00478495
ASV33	Bacteria	Chloroflexi	Chloroflexia	Thermomicrobiales	JG30-KF-CM45	Unclassified Thermomicrobiales	Unclassified Thermomicrobiales	8036	0.00462774
ASV35	Bacteria	Planctobacteria	Phycisphaerae	Phycisphaerales	Phycisphaeraceae	Unclassified Phycisphaerales	Unclassified Phycisphaerales	7911	0.00455575
ASV37	Bacteria	Patescibacteria	Parcubacteria	Candidatus Kaiserbacteria	NA	Candidatus Kaiserbacteria	Candidatus Kaiserbacteria	7740	0.00445728
ASV40	Bacteria	Planctobacteria	Phycisphaerae	Tepidisphaerales	WD2101 soil group	Unclassified Tepidisphaerales	Unclassified Tepidisphaerales	7281	0.00419295
ASV41	Bacteria	Patescibacteria	Parcubacteria	NA	NA	Unclassified Parcubacteria	Unclassified Parcubacteria	7197	0.00414458
ASV42	Bacteria	Patescibacteria	Parcubacteria	Candidatus Kaiserbacteria	NA	Candidatus Kaiserbacteria	Candidatus Kaiserbacteria	7011	0.00403747
ASV45	Bacteria	Planctobacteria	Phycisphaerae	Tepidisphaerales	WD2101 soil group	Unclassified Tepidisphaerales	Unclassified Tepidisphaerales	6567	0.00378178
ASV46	Bacteria	Planctobacteria	Phycisphaerae	Tepidisphaerales	Tepidisphaeraceae	Unclassified Tepidisphaerales	Unclassified Tepidisphaerales	6556	0.00377544
ASV47	Bacteria	Patescibacteria	Parcubacteria	Candidatus Kaiserbacteria	NA	Candidatus Kaiserbacteria	Candidatus Kaiserbacteria	6410	0.00369137
ASV54	Bacteria	Planctobacteria	Phycisphaerae	Tepidisphaerales	WD2101 soil group	Unclassified Tepidisphaerales	Unclassified Tepidisphaerales	5627	0.00324045
ASV56	Bacteria	Patescibacteria	Parcubacteria	Candidatus Kaiserbacteria	NA	Candidatus Kaiserbacteria	Candidatus Kaiserbacteria	5538	0.0031892
ASV59	Bacteria	Patescibacteria	Parcubacteria	Candidatus Kaiserbacteria	NA	Candidatus Kaiserbacteria	Candidatus Kaiserbacteria	5422	0.0031224
ASV60	Bacteria	Verrucomicrobiota	Verrucomicrobiae	Chthoniobacterales	Xiphinematobacteraceae	Candidatus Xiphinematobacter	Candidatus Xiphinematobacter	5411	0.00311606
ASV61	Bacteria	Patescibacteria	Parcubacteria	NA	NA	Unclassified Parcubacteria	Unclassified Parcubacteria	5380	0.00309821
ASV62	Bacteria	Patescibacteria	Parcubacteria	Candidatus Nomurabacteria	NA	Candidatus Nomurabacteria	Candidatus Nomurabacteria	5359	0.00308612
ASV64	Bacteria	Proteobacteria	Alphaproteobacteria	Rhizobiales	Devosiaceae	Devosia	Devosia sp.	5319	0.00306308
ASV65	Bacteria	Patescibacteria	Parcubacteria	Candidatus Kaiserbacteria	NA	Candidatus Kaiserbacteria	Candidatus Kaiserbacteria	5293	0.00304811
ASV66	Bacteria	Planctobacteria	Planctomycetes	Isosphaerales	Isosphaeraceae	Aquisphaera	Aquisphaera sp.	5290	0.00304638
ASV67	Bacteria	Planctobacteria	Planctomycetes	Gemmatales	Gemmataceae	Gemmata	Gemmata sp.	5288	0.00304523
ASV68	Bacteria	Patescibacteria	Parcubacteria	Candidatus Kaiserbacteria	NA	Candidatus Kaiserbacteria	Candidatus Kaiserbacteria	5286	0.00304408
ASV69	Bacteria	Patescibacteria	Parcubacteria	Candidatus Adlerbacteria	NA	Candidatus Adlerbacteria	Candidatus Adlerbacteria	5208	0.00299916
ASV71	Bacteria	Chloroflexi	Chloroflexia	Chloroflexales	Chloroflexaceae	Oscillochloris	Oscillochloris sp.	5182	0.00298419
ASV72	Bacteria	Patescibacteria	Parcubacteria	Candidatus Kaiserbacteria	NA	Candidatus Kaiserbacteria	Candidatus Kaiserbacteria	5002	0.00288053
ASV73	Bacteria	Proteobacteria	Alphaproteobacteria	Rhizobiales	Devosiaceae	Devosia	Devosia sp.	4976	0.00286556
ASV75	Bacteria	Planctobacteria	Planctomycetes	Planctomycetales	Rubinisphaeraceae	Planctomicrobium	Planctomicrobium sp.	4862	0.00279991
ASV78	Bacteria	Chloroflexi	Chloroflexia	Thermomicrobiales	JG30-KF-CM45	Unclassified Thermomicrobiales	Unclassified Thermomicrobiales	4673	0.00269107
ASV79	Bacteria	Patescibacteria	Parcubacteria	Candidatus Kaiserbacteria	NA	Candidatus Kaiserbacteria	Candidatus Kaiserbacteria	4599	0.00264845
ASV80	Bacteria	Planctobacteria	Planctomycetes	Gemmatales	Gemmataceae	Fimbriiglobus	Fimbriiglobus sp.	4529	0.00260814
ASV84	Bacteria	Planctobacteria	Phycisphaerae	Tepidisphaerales	Tepidisphaeraceae	Unclassified Tepidisphaerales	Unclassified Tepidisphaerales	4357	0.00250909
ASV85	Bacteria	Patescibacteria	Parcubacteria	Candidatus Adlerbacteria	NA	Candidatus Adlerbacteria	Candidatus Adlerbacteria	4189	0.00241234
ASV86	Bacteria	Planctobacteria	Phycisphaerae	Tepidisphaerales	Tepidisphaeraceae	Unclassified Tepidisphaerales	Unclassified Tepidisphaerales	4166	0.0023991
ASV87	Bacteria	Verrucomicrobiota	Verrucomicrobiae	Chthoniobacterales	Xiphinematobacteraceae	Candidatus Xiphinematobacter	Candidatus Xiphinematobacter	4135	0.00238125
ASV93	Bacteria	Planctobacteria	Phycisphaerae	Tepidisphaerales	WD2101 soil group	Unclassified Tepidisphaerales	Unclassified Tepidisphaerales	4014	0.00231157
ASV95	Bacteria	Verrucomicrobiota	Verrucomicrobiae	Chthoniobacterales	Terrimicrobiaceae	Terrimicrobium	Terrimicrobium sp.	3944	0.00227125
ASV97	Bacteria	Patescibacteria	Parcubacteria	Candidatus Kaiserbacteria	NA	Candidatus Kaiserbacteria	Candidatus Kaiserbacteria	3933	0.00226492
ASV100	Bacteria	Patescibacteria	Parcubacteria	Candidatus Kaiserbacteria	NA	Candidatus Kaiserbacteria	Candidatus Kaiserbacteria	3805	0.00219121
ASV102	Bacteria	Patescibacteria	Parcubacteria	Candidatus Kaiserbacteria	NA	Candidatus Kaiserbacteria	Candidatus Kaiserbacteria	3741	0.00215435
ASV103	Bacteria	Verrucomicrobiota	Verrucomicrobiae	Verrucomicrobiales	Verrucomicrobiaceae	Roseimicrobium	Roseimicrobium sp.	3734	0.00215032
ASV104	Bacteria	Patescibacteria	Parcubacteria	Candidatus Kaiserbacteria	NA	Candidatus Kaiserbacteria	Candidatus Kaiserbacteria	3723	0.00214399
ASV106	Bacteria	Patescibacteria	Parcubacteria	Candidatus Zambryskibacteria	NA	Candidatus Zambryskibacteria	Candidatus Zambryskibacteria	3634	0.00209273
ASV109	Bacteria	Planctobacteria	Phycisphaerae	Tepidisphaerales	Tepidisphaeraceae	Unclassified Tepidisphaerales	Unclassified Tepidisphaerales	3461	0.00199311
ASV111	Bacteria	Proteobacteria	Alphaproteobacteria	Caulobacterales	Hyphomonadaceae	Unclassified Caulobacterales	Unclassified Caulobacterales	3406	0.00196143
ASV113	Bacteria	Patescibacteria	Parcubacteria	Candidatus Kaiserbacteria	NA	Candidatus Kaiserbacteria	Candidatus Kaiserbacteria	3368	0.00193955
ASV115	Bacteria	Planctobacteria	Phycisphaerae	Tepidisphaerales	Tepidisphaeraceae	Unclassified Tepidisphaerales	Unclassified Tepidisphaerales	3154	0.00181631
ASV116	Bacteria	Planctobacteria	Planctomycetes	Isosphaerales	Isosphaeraceae	Aquisphaera	Aquisphaera sp.	3144	0.00181055
ASV123	Bacteria	Patescibacteria	Parcubacteria	NA	NA	Unclassified Parcubacteria	Unclassified Parcubacteria	2916	0.00167925
ASV124	Bacteria	Chloroflexi	Chloroflexia	Thermomicrobiales	JG30-KF-CM45	Unclassified Thermomicrobiales	Unclassified Thermomicrobiales	2840	0.00163549
ASV129	Bacteria	Planctobacteria	Phycisphaerae	Tepidisphaerales	WD2101 soil group	Unclassified Tepidisphaerales	Unclassified Tepidisphaerales	2670	0.00153759
ASV130	Bacteria	Patescibacteria	Parcubacteria	Candidatus Kaiserbacteria	NA	Candidatus Kaiserbacteria	Candidatus Kaiserbacteria	2646	0.00152377
ASV132	Bacteria	Chloroflexi	Chloroflexia	Thermomicrobiales	JG30-KF-CM45	Unclassified Tepidisphaerales	Unclassified Tepidisphaerales	2625	0.00151167
ASV133	Bacteria	Patescibacteria	Parcubacteria	Candidatus Nomurabacteria	NA	Candidatus Nomurabacteria	Candidatus Nomurabacteria	2609	0.00150246
ASV134	Bacteria	Patescibacteria	Parcubacteria	Candidatus Adlerbacteria	NA	Candidatus Adlerbacteria	Candidatus Adlerbacteria	2596	0.00149497
ASV137	Bacteria	Patescibacteria	Parcubacteria	Candidatus Adlerbacteria	NA	Candidatus Adlerbacteria	Candidatus Adlerbacteria	2444	0.00140744
ASV138	Bacteria	Verrucomicrobiota	Verrucomicrobiae	Chthoniobacterales	Xiphinematobacteraceae	Candidatus Xiphinematobacter	Candidatus Xiphinematobacter	2431	0.00139995
ASV140	Bacteria	Patescibacteria	Parcubacteria	Candidatus Kaiserbacteria	NA	Candidatus Kaiserbacteria	Candidatus Kaiserbacteria	2410	0.00138786
ASV142	Bacteria	Patescibacteria	Parcubacteria	Candidatus Kaiserbacteria	NA	Candidatus Kaiserbacteria	Candidatus Kaiserbacteria	2393	0.00137807
ASV147	Bacteria	Chloroflexi	Chloroflexia	Thermomicrobiales	JG30-KF-CM45	Unclassified Thermomicrobiales	Unclassified Thermomicrobiales	2300	0.00132451
ASV148	Bacteria	Patescibacteria	Parcubacteria	Candidatus Kaiserbacteria	NA	Candidatus Kaiserbacteria	Candidatus Kaiserbacteria	2277	0.00131127
ASV158	Bacteria	Planctobacteria	Planctomycetes	Planctomycetales	Rubinisphaeraceae	Planctomicrobium	Planctomicrobium sp.	2237	0.00128823
ASV162	Bacteria	Patescibacteria	Parcubacteria	Candidatus Kaiserbacteria	NA	Candidatus Kaiserbacteria	Candidatus Kaiserbacteria	2176	0.00125311
ASV167	Bacteria	Proteobacteria	Alphaproteobacteria	Rhizobiales	Rhizobiaceae	Mesorhizobium	Mesorhizobium sp.	2084	0.00120013
ASV168	Bacteria	Patescibacteria	Parcubacteria	Candidatus Kaiserbacteria	NA	Candidatus Kaiserbacteria	Candidatus Kaiserbacteria	2043	0.00117651
ASV170	Bacteria	Planctobacteria	Phycisphaerae	Phycisphaerales	Phycisphaeraceae	Unclassified Phycisphaerales	Unclassified Phycisphaerales	2029	0.00116845
ASV171	Bacteria	Patescibacteria	Parcubacteria	Candidatus Adlerbacteria	NA	Candidatus Adlerbacteria	Candidatus Adlerbacteria	2028	0.00116788
ASV175	Bacteria	Actinobacteriota	Actinobacteria	Micromonosporales	Micromonosporaceae	Actinoplanes	Actinoplanes sp.	1983	0.00114196
ASV178	Bacteria	Patescibacteria	Parcubacteria	Candidatus Kaiserbacteria	NA	Candidatus Kaiserbacteria	Candidatus Kaiserbacteria	1952	0.00112411
ASV180	Bacteria	Planctobacteria	Phycisphaerae	Tepidisphaerales	WD2101 soil group	Unclassified Tepidisphaerales	Unclassified Tepidisphaerales	1930	0.00111144
ASV182	Bacteria	Planctobacteria	Phycisphaerae	Tepidisphaerales	WD2101 soil group	Unclassified Tepidisphaerales	Unclassified Tepidisphaerales	1915	0.0011028
ASV184	Bacteria	Planctobacteria	Planctomycetes	Gemmatales	Gemmataceae	Fimbriiglobus	Fimbriiglobus sp.	1906	0.00109762
ASV185	Bacteria	Patescibacteria	Parcubacteria	Candidatus Kaiserbacteria	NA	Candidatus Kaiserbacteria	Candidatus Kaiserbacteria	1893	0.00109013
ASV186	Bacteria	Chloroflexi	Chloroflexia	Chloroflexales	Roseiflexaceae	Unclassified Chloroflexales	Unclassified Chloroflexales	1887	0.00108668
ASV197	Bacteria	Planctobacteria	Phycisphaerae	Phycisphaerales	Phycisphaeraceae	Unclassified Phycisphaerales	Unclassified Phycisphaerales	1769	0.00101872
ASV206	Bacteria	Patescibacteria	Parcubacteria	Candidatus Adlerbacteria	NA	Candidatus Adlerbacteria	Candidatus Adlerbacteria	1677	0.000965744
ASV207	Bacteria	Patescibacteria	Parcubacteria	Candidatus Kaiserbacteria	NA	Candidatus Kaiserbacteria	Candidatus Kaiserbacteria	1655	0.000953075
ASV210	Bacteria	Patescibacteria	Parcubacteria	Candidatus Adlerbacteria	NA	Candidatus Adlerbacteria	Candidatus Adlerbacteria	1634	0.000940981
ASV214	Bacteria	Planctobacteria	Planctomycetes	Isosphaerales	Isosphaeraceae	Unclassified Isosphaerales	Unclassified Isosphaerales	1618	0.000931767
ASV217	Bacteria	Planctobacteria	Phycisphaerae	Phycisphaerales	Phycisphaeraceae	Unclassified Phycisphaerales	Unclassified Phycisphaerales	1584	0.000912188
ASV218	Bacteria	Patescibacteria	Parcubacteria	Candidatus Adlerbacteria	NA	Candidatus Adlerbacteria	Candidatus Adlerbacteria	1575	0.000907005
ASV225	Bacteria	Planctobacteria	Planctomycetes	Planctomycetales	Rubinisphaeraceae	Planctomicrobium	Planctomicrobium sp.	1526	0.000878787
ASV226	Bacteria	Patescibacteria	Parcubacteria	Candidatus Adlerbacteria	NA	Candidatus Adlerbacteria	Candidatus Adlerbacteria	1523	0.000877059
ASV228	Bacteria	Verrucomicrobiota	Verrucomicrobiae	Chthoniobacterales	Xiphinematobacteraceae	Candidatus Xiphinematobacter	Candidatus Xiphinematobacter	1491	0.000858631
ASV231	Bacteria	Patescibacteria	Parcubacteria	Candidatus Adlerbacteria	NA	Candidatus Adlerbacteria	Candidatus Adlerbacteria	1480	0.000852296
ASV237	Bacteria	Verrucomicrobiota	Verrucomicrobiae	Chthoniobacterales	Xiphinematobacteraceae	Candidatus Xiphinematobacter	Candidatus Xiphinematobacter	1438	0.00082811
ASV248	Bacteria	Patescibacteria	Parcubacteria	Candidatus Adlerbacteria	NA	Candidatus Adlerbacteria	Candidatus Adlerbacteria	1366	0.000786647
ASV253	Bacteria	Proteobacteria	Alphaproteobacteria	Rhizobiales	Rhizobiales Incertae Sedis	Bauldia	Bauldia sp.	1360	0.000783191
ASV256	Bacteria	Planctobacteria	Phycisphaerae	Phycisphaerales	Phycisphaeraceae	NA	Unclassified Phycisphaerales	1342	0.000772826
ASV257	Bacteria	Proteobacteria	Alphaproteobacteria	Rhizobiales	Xanthobacteraceae	Pseudolabrys	Pseudolabrys sp.	1341	0.00077225
ASV260	Bacteria	Patescibacteria	Parcubacteria	Candidatus Kaiserbacteria	NA	Candidatus Kaiserbacteria	Candidatus Kaiserbacteria	1328	0.000764763
ASV270	Bacteria	Patescibacteria	Parcubacteria	Candidatus Adlerbacteria	NA	Candidatus Adlerbacteria	Candidatus Adlerbacteria	1208	0.000695658
ASV279	Bacteria	Proteobacteria	Alphaproteobacteria	Rhizobiales	Xanthobacteraceae	Pseudolabrys	Pseudolabrys sp.	1144	0.000658802
ASV281	Bacteria	Patescibacteria	Parcubacteria	Candidatus Adlerbacteria	NA	Candidatus Adlerbacteria	Candidatus Adlerbacteria	1142	0.00065765
ASV282	Bacteria	Patescibacteria	Parcubacteria	Candidatus Kaiserbacteria	NA	Candidatus Kaiserbacteria	Candidatus Kaiserbacteria	1122	0.000646133
ASV297	Bacteria	Chloroflexi	Chloroflexia	Chloroflexales	Roseiflexaceae	Unclassified Chloroflexales	Unclassified Chloroflexales	1037	0.000597183
ASV304	Bacteria	Chloroflexi	Chloroflexia	Kallotenuales	AKIW781	Unclassified Kallotenuales	Unclassified Kallotenuales	999	0.0005753
ASV306	Bacteria	Planctobacteria	Planctomycetes	Gemmatales	Gemmataceae	Gemmata	Gemmata sp.	995	0.000572997
ASV311	Bacteria	Abditibacteriota	Abditibacteria	Abditibacteriales	Abditibacteriaceae	Abditibacterium	Abditibacterium sp.	986	0.000567814
ASV324	Bacteria	Proteobacteria	Alphaproteobacteria	Rhizobiales	Rhizobiales Incertae Sedis	Bauldia	Bauldia sp.	943	0.000543051
ASV337	Bacteria	Patescibacteria	Parcubacteria	Candidatus Kaiserbacteria	NA	Candidatus Kaiserbacteria	Candidatus Kaiserbacteria	914	0.000526351
ASV353	Bacteria	Armatimonadota	Fimbriimonadia	Fimbriimonadales	Fimbriimonadaceae	Fimbriimonas	Fimbriimonas sp.	863	0.000496981
ASV362	Bacteria	Actinobacteriota	Actinobacteria	Micrococcales	Promicromonosporaceae	Cellulosimicrobium	Cellulosimicrobium sp.	829	0.000477401
ASV368	Bacteria	Patescibacteria	Parcubacteria	Candidatus Kaiserbacteria	NA	Candidatus Kaiserbacteria	Candidatus Kaiserbacteria	814	0.000468763
ASV453	Bacteria	Abditibacteriota	Abditibacteria	Abditibacteriales	Abditibacteriaceae	Abditibacterium	Abditibacterium sp.	603	0.000347253
ASV462	Bacteria	Chloroflexi	Dehalococcoidia	S085	NA	Unclassified Dehalococcoidia	Unclassified Dehalococcoidia	592	0.000340919
ASV489	Bacteria	Patescibacteria	Parcubacteria	Candidatus Kaiserbacteria	NA	Candidatus Kaiserbacteria	Candidatus Kaiserbacteria	567	0.000326522
Cultivar: EUS
ASV_ID	Kingdom	Phylum	Class	Order	Family	Genus	Species	tot.ab	rel.ab
ASV1	Bacteria	Patescibacteria	Parcubacteria	Candidatus Kaiserbacteria	NA	Candidatus Kaiserbacteria	Candidatus Kaiserbacteria	54123	0.0311681
ASV3	Bacteria	Patescibacteria	Parcubacteria	Candidatus Adlerbacteria	NA	Candidatus Adlerbacteria	Candidatus Adlerbacteria	44766	0.0257797
ASV5	Bacteria	Patescibacteria	Parcubacteria	NA	NA	Unclassified Parcubacteria	Unclassified Parcubacteria	36460	0.0209964
ASV8	Bacteria	Planctobacteria	Planctomycetes	Planctomycetales	Rubinisphaeraceae	Planctomicrobium	Planctomicrobium sp.	18262	0.0105166
ASV10	Bacteria	Planctobacteria	Phycisphaerae	Tepidisphaerales	Tepidisphaeraceae	Unclassified Tepidisphaerales	Unclassified Tepidisphaerales	16413	0.00945185
ASV15	Bacteria	Planctobacteria	Planctomycetes	Planctomycetales	Rubinisphaeraceae	Unclassified v	Unclassified Planctomycetales	13530	0.0077916
ASV16	Bacteria	Patescibacteria	Parcubacteria	Candidatus Nomurabacteria	NA	Candidatus Nomurabacteria	Candidatus Nomurabacteria	13091	0.00753879
ASV21	Bacteria	Patescibacteria	Parcubacteria	Candidatus Moranbacteria	NA	Candidatus Moranbacteria	Candidatus Moranbacteria	11566	0.00666058
ASV24	Bacteria	Planctobacteria	Phycisphaerae	Tepidisphaerales	Tepidisphaeraceae	Unclassified Tepidisphaerales	Unclassified Tepidisphaerales	10560	0.00608125
ASV33	Bacteria	Chloroflexi	Chloroflexia	Thermomicrobiales	JG30-KF-CM45	Unclassified Thermomicrobiales	Unclassified Thermomicrobiales	8036	0.00462774
ASV46	Bacteria	Planctobacteria	Phycisphaerae	Tepidisphaerales	Tepidisphaeraceae	Unclassified Tepidisphaerales	Unclassified Tepidisphaerales	6556	0.00377544
ASV60	Bacteria	Verrucomicrobiota	Verrucomicrobiae	Chthoniobacterales	Xiphinematobacteraceae	Candidatus Xiphinematobacter	Candidatus Xiphinematobacter	5411	0.00311606
ASV65	Bacteria	Patescibacteria	Parcubacteria	Candidatus Kaiserbacteria	NA	Candidatus Kaiserbacteria	Candidatus Kaiserbacteria	5293	0.00304811
ASV66	Bacteria	Planctobacteria	Planctomycetes	Isosphaerales	Isosphaeraceae	Aquisphaera	Aquisphaera sp.	5290	0.00304638
ASV78	Bacteria	Chloroflexi	Chloroflexia	Thermomicrobiales	JG30-KF-CM45	Unclassified Thermomicrobiales	Unclassified Thermomicrobiales	4673	0.00269107
ASV86	Bacteria	Planctobacteria	Phycisphaerae	Tepidisphaerales	Tepidisphaeraceae	Unclassified Tepidisphaerales	Unclassified Tepidisphaerales	4166	0.0023991
ASV87	Bacteria	Verrucomicrobiota	Verrucomicrobiae	Chthoniobacterales	Xiphinematobacteraceae	Candidatus Xiphinematobacter	Candidatus Xiphinematobacter	4135	0.00238125
ASV116	Bacteria	Planctobacteria	Planctomycetes	Isosphaerales	Isosphaeraceae	Aquisphaera	Aquisphaera sp.	3144	0.00181055
ASV124	Bacteria	Chloroflexi	Chloroflexia	Thermomicrobiales	JG30-KF-CM45	Unclassified Thermomicrobiales	Unclassified Thermomicrobiales	2840	0.00163549
ASV156	Bacteria	Patescibacteria	Parcubacteria	Candidatus Adlerbacteria	NA	Candidatus Adlerbacteria	Candidatus Adlerbacteria	2247	0.00129399
ASV167	Bacteria	Proteobacteria	Alphaproteobacteria	Rhizobiales	Rhizobiaceae	Mesorhizobium	Mesorhizobium sp.	2084	0.00120013

## Sheet: Table S7
Table S7. Fungal eco-mycobiota in the roots of Cannabis cultivars.
Cultivar: THE
ASV_ID	Kingdom	Phylum	Class	Order	Family	Genus	Species	tot.ab	rel.ab
ASV1	Fungi	NA	NA	NA	NA	Unidenified fungi	Unclassified fungi	3551911	0.282465
ASV3	Fungi	NA	NA	NA	NA	Unidenified fungi	Unclassified fungi	389081	0.0309416
ASV4	Fungi	Ascomycota	Sordariomycetes	Sordariales	Sordariales_fam_Incertae_sedis	Conlarium	Conlarium sp.	366527	0.029148
ASV6	Fungi	Ascomycota	Eurotiomycetes	Eurotiales	Aspergillaceae	Penicillium	Penicillium citrinum	224042	0.0178169
ASV10	Fungi	Ascomycota	Sordariomycetes	Coniochaetales	Coniochaetaceae	Coniochaeta	Coniochaeta sp.	144338	0.0114784
ASV11	Fungi	Ascomycota	Sordariomycetes	Hypocreales	Nectriaceae	Fusarium	Fusarium oxysporum	135815	0.0108007
ASV12	Fungi	Ascomycota	Sordariomycetes	Hypocreales	Nectriaceae	Fusarium	Fusarium oxysporum	113173	0.00900005
ASV15	Fungi	Ascomycota	Sordariomycetes	Hypocreales	Nectriaceae	Fusarium	Fusarium concentricum	98930	0.00786738
ASV23	Fungi	Ascomycota	Sordariomycetes	Microascales	Halosphaeriaceae	NA	Unclassified Microascales	73369	0.00583465
ASV24	Fungi	NA	NA	NA	NA	NA	Unclassified fungi	72870	0.00579497
ASV30	Fungi	Ascomycota	Sordariomycetes	Myrmecridiales	Myrmecridiales_fam_Incertae_sedis	Atractospora	Atractospora sp.	55567	0.00441895
ASV34	Fungi	Basidiomycota	Agaricomycetes	Sebacinales	NA	Unclassified Sebacinales	Unclassified Sebacinales	40019	0.0031825
ASV42	Fungi	Ascomycota	Sordariomycetes	Hypocreales	Nectriaceae	Fusarium	Fusarium solani	32041	0.00254805
ASV43	Fungi	Ascomycota	Dothideomycetes	Pleosporales	Tetraplosphaeriaceae	Unclassified Pleosporales	Unclassified Pleosporales	30933	0.00245994
ASV50	Fungi	Ascomycota	Sordariomycetes	Hypocreales	Nectriaceae	Fusarium	Fusarium solani	26453	0.00210367
ASV61	Fungi	Ascomycota	Sordariomycetes	Sordariales	Sordariales_fam_Incertae_sedis	Conlarium	Conlarium sp.	22693	0.00180465
ASV79	Fungi	Ascomycota	Orbiliomycetes	Orbiliales	Orbiliaceae	Arthrobotrys	Arthrobotrys conoides	17368	0.00138119
ASV90	Fungi	Ascomycota	Orbiliomycetes	Orbiliales	Orbiliaceae	Arthrobotrys	Arthrobotrys conoides	15043	0.00119629
ASV91	Fungi	Ascomycota	Sordariomycetes	NA	NA	NA	Unclassified Sordariomycetes	14558	0.00115772
ASV102	Fungi	Ascomycota	Dothideomycetes	Pleosporales	Pleosporales_fam_Incertae_sedis	Pseudochaetosphaeronema	Pseudochaetosphaeronema pandanicola	12555	0.000998433
ASV133	Fungi	NA	NA	NA	NA	NA	Unclassified fungi	9144	0.000727174
ASV142	Fungi	Ascomycota	Sordariomycetes	Togniniales	Togniniaceae	Phaeoacremonium	Phaeoacremonium sp.	8585	0.00068272
ASV152	Fungi	Ascomycota	Sordariomycetes	Sordariales	Chaetomiaceae	Chaetomium	Chaetomium angustispirale	6965	0.00055389
ASV166	Fungi	Ascomycota	Sordariomycetes	Sordariales	Sordariales_fam_Incertae_sedis	Conlarium	Conlarium sp.	6192	0.000492417
ASV218	Fungi	Ascomycota	Sordariomycetes	Hypocreales	Nectriaceae	Fusarium	Fusarium oxysporum	4534	0.000360565
Cultivar: CCL
ASV_ID	Kingdom	Phylum	Class	Order	Family	Genus	Species	tot.ab	rel.ab
ASV1	Fungi	NA	NA	NA	NA	Unclassified fungi	Unclassified fungi	3551911	0.282465
ASV2	Fungi	NA	NA	NA	NA	Unclassified fungi	Unclassified fungi	1741013	0.138454
ASV3	Fungi	NA	NA	NA	NA	Unclassified fungi	Unclassified fungi	389081	0.0309416
ASV4	Fungi	Ascomycota	Sordariomycetes	Sordariales	Sordariales_fam_Incertae_sedis	Conlarium	Conlarium sp.	366527	0.029148
ASV6	Fungi	Ascomycota	Eurotiomycetes	Eurotiales	Aspergillaceae	Penicillium	Penicillium citrinum	224042	0.0178169
ASV11	Fungi	Ascomycota	Sordariomycetes	Hypocreales	Nectriaceae	Fusarium	Fusarium oxysporum	135815	0.0108007
ASV12	Fungi	Ascomycota	Sordariomycetes	Hypocreales	Nectriaceae	Fusarium	Fusarium oxysporum	113173	0.00900005
ASV15	Fungi	Ascomycota	Sordariomycetes	Hypocreales	Nectriaceae	Fusarium	Fusarium concentricum	98930	0.00786738
ASV86	Fungi	NA	NA	NA	NA	Unclassified fungi	Unclassified fungi	15724	0.00125045
ASV122	Fungi	NA	NA	NA	NA	Unclassified fungi	Unclassified fungi	9866	0.000784591
ASV150	Fungi	NA	NA	NA	NA	Unclassified fungi	Unclassified fungi	7484	0.000595163
Cultivar: ECC
ASV_ID	Kingdom	Phylum	Class	Order	Family	Genus	Species	tot.ab	rel.ab
ASV1	Fungi	NA	NA	NA	NA	Unclassified fungi	Unclassified fungi	3551911	0.282465
ASV2	Fungi	NA	NA	NA	NA	Unclassified fungi	Unclassified fungi	1741013	0.138454
ASV3	Fungi	NA	NA	NA	NA	Unclassified fungi	Unclassified fungi	389081	0.0309416
ASV4	Fungi	Ascomycota	Sordariomycetes	Sordariales	Sordariales_fam_Incertae_sedis	Conlarium	Conlarium sp.	366527	0.029148
ASV6	Fungi	Ascomycota	Eurotiomycetes	Eurotiales	Aspergillaceae	Penicillium	Penicillium citrinum	224042	0.0178169
ASV7	Fungi	Ascomycota	Sordariomycetes	Sordariales	Sordariales_fam_Incertae_sedis	Conlarium	Conlarium sp.	215404	0.0171299
ASV13	Fungi	Ascomycota	Sordariomycetes	Myrmecridiales	Myrmecridiales_fam_Incertae_sedis	Atractospora	Atractospora sp.	109895	0.00873937
ASV15	Fungi	Ascomycota	Sordariomycetes	Hypocreales	Nectriaceae	Fusarium	Fusarium concentricum	98930	0.00786738
ASV18	Fungi	Ascomycota	Sordariomycetes	Sordariales	Chaetomiaceae	Trichocladium	Trichocladium pyriforme	83895	0.00667173
ASV20	Fungi	Ascomycota	Sordariomycetes	Sordariales	Chaetomiaceae	Unclassified Sordariales	Unclassified Sordariales	76982	0.00612197
ASV78	Fungi	Basidiomycota	Agaricomycetes	Sebacinales	NA	Unclassified Sebacinales	Unclassified Sebacinales	17402	0.00138389
ASV86	Fungi	NA	NA	NA	NA	Unclassified fungi	Unclassified fungi	15724	0.00125045
ASV122	Fungi	NA	NA	NA	NA	Unclassified fungi	Unclassified fungi	9866	0.000784591
ASV150	Fungi	NA	NA	NA	NA	Unclassified fungi	Unclassified fungi	7484	0.000595163
ASV289	Fungi	NA	NA	NA	NA	Unclassified fungi	Unclassified fungi	2910	0.000231417
ASV410	Fungi	NA	NA	NA	NA	Unclassified fungi	Unclassified fungi	1616	0.000128512
ASV557	Fungi	NA	NA	NA	NA	Unclassified fungi	Unclassified fungi	987	7.84909e-05
Cultivar: EEA
ASV_ID	Kingdom	Phylum	Class	Order	Family	Genus	Species	tot.ab	rel.ab
ASV1	Fungi	NA	NA	NA	NA	Unclassified fungi	Unclassified fungi	3551911	0.282465
ASV2	Fungi	NA	NA	NA	NA	Unclassified fungi	Unclassified fungi	1741013	0.138454
ASV3	Fungi	NA	NA	NA	NA	Unclassified fungi	Unclassified fungi	389081	0.0309416
ASV4	Fungi	Ascomycota	Sordariomycetes	Sordariales	Sordariales_fam_Incertae_sedis	Conlarium	Conlarium sp.	366527	0.029148
ASV6	Fungi	Ascomycota	Eurotiomycetes	Eurotiales	Aspergillaceae	Penicillium	Penicillium citrinum	224042	0.0178169
ASV10	Fungi	Ascomycota	Sordariomycetes	Coniochaetales	Coniochaetaceae	Coniochaeta	Coniochaeta sp.	144338	0.0114784
ASV12	Fungi	Ascomycota	Sordariomycetes	Hypocreales	Nectriaceae	Fusarium	Fusarium oxysporum	113173	0.00900005
ASV13	Fungi	Ascomycota	Sordariomycetes	Myrmecridiales	Myrmecridiales_fam_Incertae_sedis	Atractospora	Atractospora sp.	109895	0.00873937
ASV15	Fungi	Ascomycota	Sordariomycetes	Hypocreales	Nectriaceae	Fusarium	Fusarium concentricum	98930	0.00786738
ASV24	Fungi	NA	NA	NA	NA	Unclassified fungi	Unclassified fungi	72870	0.00579497
ASV42	Fungi	Ascomycota	Sordariomycetes	Hypocreales	Nectriaceae	Fusarium	Fusarium solani	32041	0.00254805
ASV70	Fungi	Ascomycota	Eurotiomycetes	Eurotiales	Aspergillaceae	Penicillium	Penicillium sp.	20153	0.00160266
ASV71	Fungi	Basidiomycota	Agaricomycetes	Sebacinales	NA	Unclassified Sebacinales	Unclassified Sebacinales	20095	0.00159805
ASV79	Fungi	Ascomycota	Orbiliomycetes	Orbiliales	Orbiliaceae	Arthrobotrys	Arthrobotrys conoides	17368	0.00138119
ASV133	Fungi	NA	NA	NA	NA	Unclassified fungi	Unclassified fungi	9144	0.000727174
ASV152	Fungi	Ascomycota	Sordariomycetes	Sordariales	Chaetomiaceae	Chaetomium	Chaetomium angustispirale	6965	0.00055389
ASV166	Fungi	Ascomycota	Sordariomycetes	Sordariales	Sordariales_fam_Incertae_sedis	Conlarium	Conlarium sp.	6192	0.000492417
Cultivar: EUS
ASV_ID	Kingdom	Phylum	Class	Order	Family	Genus	Species	tot.ab	rel.ab
ASV1	Fungi	NA	NA	NA	NA	Unclassified fungi	Unclassified fungi	3551911	0.282465
ASV2	Fungi	NA	NA	NA	NA	Unclassified fungi	Unclassified fungi	1741013	0.138454
ASV3	Fungi	NA	NA	NA	NA	Unclassified fungi	Unclassified fungi	389081	0.0309416

## Sheet: Table S8
Table S8. Fungal eco-mycobiota in the soil of Cannabis cultivars.
Cultivar: THE
ASV_ID	Kingdom	Phylum	Class	Order	Family	Genus	Species	tot.ab	rel.ab
ASV1	Fungi	NA	NA	NA	NA	Unclassified fungi	Unclassified fungi	3551911	0.282465
ASV2	Fungi	NA	NA	NA	NA	Unclassified fungi	Unclassified fungi	1741013	0.138454
ASV3	Fungi	NA	NA	NA	NA	Unclassified fungi	Unclassified fungi	389081	0.0309416
ASV4	Fungi	Ascomycota	Sordariomycetes	Sordariales	Sordariales_fam_Incertae_sedis	Conlarium	Conlarium sp.	366527	0.029148
ASV5	Fungi	Ascomycota	Sordariomycetes	Sordariales	Chaetomiaceae	Humicola	Humicola grisea	252239	0.0200592
ASV7	Fungi	Ascomycota	Sordariomycetes	Sordariales	Sordariales_fam_Incertae_sedis	Conlarium	Conlarium sp.	215404	0.0171299
ASV10	Fungi	Ascomycota	Sordariomycetes	Coniochaetales	Coniochaetaceae	Coniochaeta	Coniochaeta sp.	144338	0.0114784
ASV11	Fungi	Ascomycota	Sordariomycetes	Hypocreales	Nectriaceae	Fusarium	Fusarium oxysporum	135815	0.0108007
ASV12	Fungi	Ascomycota	Sordariomycetes	Hypocreales	Nectriaceae	Fusarium	Fusarium oxysporum	113173	0.00900005
ASV13	Fungi	Ascomycota	Sordariomycetes	Myrmecridiales	Myrmecridiales_fam_Incertae_sedis	Atractospora	Atractospora sp.	109895	0.00873937
ASV14	Fungi	Ascomycota	Pezizomycotina_cls_Incertae_sedis	Pezizomycotina_ord_Incertae_sedis	Pezizomycotina_fam_Incertae_sedis	Ciliophora	Ciliophora sp.	99776	0.00793466
ASV15	Fungi	Ascomycota	Sordariomycetes	Hypocreales	Nectriaceae	Fusarium	Fusarium concentricum	98930	0.00786738
ASV18	Fungi	Ascomycota	Sordariomycetes	Sordariales	Chaetomiaceae	Trichocladium	Trichocladium pyriforme	83895	0.00667173
ASV19	Fungi	Ascomycota	Sordariomycetes	NA	NA	Unclassified Sordariomycetes	Unclassified Sordariomycetes	79744	0.00634162
ASV20	Fungi	Ascomycota	Sordariomycetes	Sordariales	Chaetomiaceae	Unclassified Sordariomycetes	Unclassified Sordariomycetes	76982	0.00612197
ASV23	Fungi	Ascomycota	Sordariomycetes	Microascales	Halosphaeriaceae	Unclassified Sordariomycetes	Unclassified Sordariomycetes	73369	0.00583465
ASV24	Fungi	NA	NA	NA	NA	Unclassified fungi	Unclassified fungi	72870	0.00579497
ASV25	Fungi	Basidiomycota	Agaricomycetes	Agaricales	Pleurotaceae	Nematoctonus	Nematoctonus pachysporus	66265	0.00526971
ASV26	Fungi	Ascomycota	Sordariomycetes	Sordariales	Sordariales_fam_Incertae_sedis	Conlarium	Conlarium sp.	62955	0.00500648
ASV27	Fungi	Ascomycota	Sordariomycetes	Sordariales	Cephalothecaceae	Phialemonium	Phialemonium inflatum	60559	0.00481594
ASV28	Fungi	Ascomycota	Pezizomycotina_cls_Incertae_sedis	Pezizomycotina_ord_Incertae_sedis	Pezizomycotina_fam_Incertae_sedis	Ciliophora	Ciliophora sp.	59885	0.00476234
ASV30	Fungi	Ascomycota	Sordariomycetes	Myrmecridiales	Myrmecridiales_fam_Incertae_sedis	Atractospora	Atractospora sp.	55567	0.00441895
ASV31	Fungi	Basidiomycota	Agaricomycetes	Agaricales	Pleurotaceae	Nematoctonus	Nematoctonus pachysporus	50899	0.00404773
ASV33	Fungi	Ascomycota	Sordariomycetes	Sordariales	Cephalothecaceae	Phialemonium	Phialemonium inflatum	41879	0.00333042
ASV34	Fungi	Basidiomycota	Agaricomycetes	Sebacinales	NA	Unclassified Sebacinales	Unclassified Sebacinales	40019	0.0031825
ASV35	Fungi	Ascomycota	Sordariomycetes	Hypocreales	Hypocreales_fam_Incertae_sedis	Acremonium	Acremonium cavaraeanum	39730	0.00315952
ASV37	Fungi	Ascomycota	Sordariomycetes	Sordariales	Sordariales_fam_Incertae_sedis	Conlarium	Conlarium sp.	37299	0.00296619
ASV39	Fungi	Ascomycota	Sordariomycetes	Sordariales	Chaetomiaceae	Zopfiella	Zopfiella sp.	36331	0.00288921
ASV40	Fungi	Ascomycota	Sordariomycetes	Sordariales	Sordariales_fam_Incertae_sedis	Conlarium	Conlarium sp.	35731	0.0028415
ASV41	Fungi	Ascomycota	Sordariomycetes	Sordariales	Sordariales_fam_Incertae_sedis	Conlarium	Conlarium sp.	32976	0.00262241
ASV43	Fungi	Ascomycota	Dothideomycetes	Pleosporales	Tetraplosphaeriaceae	Unclassified Pleosporales	Unclassified Pleosporales	30933	0.00245994
ASV46	Fungi	Ascomycota	Sordariomycetes	Microascales	Ceratocystidaceae	Ceratocystis	Ceratocystis ethacetica	29223	0.00232395
ASV47	Fungi	Ascomycota	Dothideomycetes	Pleosporales	NA	Unclassified Pleosporales	Unclassified Pleosporales	28925	0.00230025
ASV49	Fungi	Ascomycota	Sordariomycetes	Microascales	Halosphaeriaceae	Unclassified Microascales	Unclassified Microascales	27314	0.00217214
ASV50	Fungi	Ascomycota	Sordariomycetes	Hypocreales	Nectriaceae	Fusarium	Fusarium solani	26453	0.00210367
ASV51	Fungi	Ascomycota	Eurotiomycetes	Eurotiales	Aspergillaceae	Penicillium	Penicillium pimiteouiense	26284	0.00209023
ASV52	Fungi	Basidiomycota	Tremellomycetes	Trichosporonales	Trichosporonaceae	Cutaneotrichosporon	Cutaneotrichosporon guehoae	25420	0.00202152
ASV53	Fungi	Ascomycota	Sordariomycetes	Myrmecridiales	Myrmecridiales_fam_Incertae_sedis	Atractospora	Atractospora sp.	24555	0.00195273
ASV56	Fungi	Ascomycota	Leotiomycetes	Thelebolales	Pseudeurotiaceae	Pseudogymnoascus	Pseudogymnoascus appendiculatus	23396	0.00186056
ASV58	Fungi	Ascomycota	Sordariomycetes	Sordariales	Chaetomiaceae	Zopfiella	Zopfiella marina	23150	0.001841
ASV59	Fungi	Ascomycota	Sordariomycetes	Annulatascales	Annulatascaceae	Pseudoproboscispora	Pseudoproboscispora thailandensis	22884	0.00181984
ASV61	Fungi	Ascomycota	Sordariomycetes	Sordariales	Sordariales_fam_Incertae_sedis	Conlarium	Conlarium sp.	22693	0.00180465
ASV62	Fungi	Ascomycota	Sordariomycetes	Sordariales	Chaetomiaceae	Humicola	Humicola sp.	22585	0.00179607
ASV64	Fungi	NA	NA	NA	NA	Unclassified fungi	Unclassified fungi	21832	0.00173618
ASV65	Fungi	Ascomycota	Sordariomycetes	NA	NA	Unclassified Sordariomycetes	Unclassified Sordariomycetes	21792	0.001733
ASV66	Fungi	Ascomycota	Sordariomycetes	Pleurotheciales	Pleurotheciaceae	Phaeoisaria	Phaeoisaria sp.	21775	0.00173165
ASV68	Fungi	Ascomycota	Sordariomycetes	NA	NA	Unclassified Sordariomycetes	Unclassified Sordariomycetes	20567	0.00163559
ASV71	Fungi	Basidiomycota	Agaricomycetes	Sebacinales	NA	Unclassified Sebacinales	Unclassified Sebacinales	20095	0.00159805
ASV72	Fungi	Ascomycota	Sordariomycetes	Sordariales	Lasiosphaeriaceae	Podospora	Podospora decipiens	19849	0.00157849
ASV75	Fungi	Ascomycota	Sordariomycetes	Pleurotheciales	Pleurotheciaceae	Phaeoisaria	Phaeoisaria sp.	19622	0.00156043
ASV76	Fungi	Basidiomycota	Agaricomycetes	Sebacinales	NA	Unclassified Sebacinales	Unclassified Sebacinales	18539	0.00147431
ASV78	Fungi	Basidiomycota	Agaricomycetes	Sebacinales	NA	Unclassified Sebacinales	Unclassified Sebacinales	17402	0.00138389
ASV80	Fungi	Ascomycota	Sordariomycetes	Hypocreales	Nectriaceae	Fusarium	Fusarium solani	17013	0.00135295
ASV82	Fungi	Ascomycota	Dothideomycetes	Botryosphaeriales	Botryosphaeriaceae	Neodeightonia	Neodeightonia phoenicum	16470	0.00130977
ASV84	Fungi	Ascomycota	Sordariomycetes	Pleurotheciales	Pleurotheciaceae	Phaeoisaria	Phaeoisaria sp.	16143	0.00128377
ASV88	Fungi	Ascomycota	Sordariomycetes	Sordariales	Chaetomiaceae	Zopfiella	Zopfiella marina	15352	0.00122086
ASV93	Fungi	Ascomycota	Sordariomycetes	Hypocreales	NA	Unclassified Sordariomycetes	Unclassified Sordariomycetes	13781	0.00109593
ASV99	Fungi	Ascomycota	Sordariomycetes	Sordariales	Chaetomiaceae	Unclassified Sordariomycetes	Unclassified Sordariomycetes	13136	0.00104464
ASV100	Fungi	Ascomycota	Sordariomycetes	Sordariales	Sordariales_fam_Incertae_sedis	Conlarium	Conlarium sp.	13080	0.00104018
ASV103	Fungi	Ascomycota	Eurotiomycetes	Eurotiales	Trichocomaceae	Thermomyces	Thermomyces lanuginosus	12372	0.00098388
ASV104	Fungi	Ascomycota	Sordariomycetes	Hypocreales	NA	Unclassified Sordariomycetes	Unclassified Sordariomycetes	12324	0.000980063
ASV105	Fungi	Ascomycota	Eurotiomycetes	Eurotiales	Aspergillaceae	Aspergillus	Aspergillus awamori	12206	0.000970679
ASV111	Fungi	NA	NA	NA	NA	Unclassified fungi	Unclassified fungi	11564	0.000919624
ASV112	Fungi	Basidiomycota	Agaricomycetes	Sebacinales	NA	Unclassified Sebacinales	Unclassified Sebacinales	11392	0.000905946
ASV113	Fungi	Ascomycota	Sordariomycetes	Coniochaetales	Coniochaetaceae	Coniochaeta	Coniochaeta sp.	11309	0.000899345
ASV114	Fungi	Ascomycota	Sordariomycetes	Sordariales	Cephalothecaceae	Phialemonium	Phialemonium inflatum	10714	0.000852028
ASV118	Fungi	Ascomycota	Leotiomycetes	Thelebolales	Pseudeurotiaceae	Unclassified Thelebolales	Unclassified Thelebolales	10614	0.000844076
ASV120	Fungi	Chytridiomycota	Rhizophydiomycetes	Rhizophydiales	NA	Unclassified Rhizophydiales	Unclassified Rhizophydiales	10446	0.000830715
ASV126	Fungi	Ascomycota	Sordariomycetes	Microascales	Halosphaeriaceae	Unclassified Microascales	Unclassified Microascales	9712	0.000772344
ASV130	Fungi	Basidiomycota	Tremellomycetes	Trichosporonales	Trichosporonaceae	Apiotrichum	Apiotrichum sp.	9422	0.000749282
ASV135	Fungi	Ascomycota	Sordariomycetes	Sordariales	Sordariales_fam_Incertae_sedis	Conlarium	Conlarium sp.	8989	0.000714848
ASV139	Fungi	Basidiomycota	Microbotryomycetes	Sporidiobolales	Sporidiobolaceae	Rhodotorula	Rhodotorula toruloides	8717	0.000693217
ASV141	Fungi	Basidiomycota	Agaricomycetes	Trechisporales	Hydnodontaceae	Subulicystidium	Subulicystidium brachysporum	8597	0.000683674
ASV145	Fungi	Ascomycota	Eurotiomycetes	Eurotiales	Aspergillaceae	Penicillium	Penicillium melinii	8292	0.000659419
ASV147	Fungi	Ascomycota	Sordariomycetes	Hypocreales	Hypocreaceae	Trichoderma	Trichoderma sp.	7822	0.000622042
ASV149	Fungi	Ascomycota	Sordariomycetes	Hypocreales	NA	Unclassified Sordariomycetes	Unclassified Sordariomycetes	7724	0.000614249
ASV154	Fungi	Ascomycota	Sordariomycetes	Microascales	Halosphaeriaceae	Aniptodera	Aniptodera chesapeakensis	6923	0.00055055
ASV159	Fungi	Ascomycota	Leotiomycetes	Helotiales	Myxotrichaceae	Oidiodendron	Oidiodendron sp.	6570	0.000522478
ASV161	Fungi	Ascomycota	Leotiomycetes	Helotiales	Myxotrichaceae	Oidiodendron	Oidiodendron rhodogenum	6481	0.0005154
ASV169	Fungi	Ascomycota	Sordariomycetes	Microascales	Halosphaeriaceae	Unclassified Microascales	Unclassified Microascales	6088	0.000484147
ASV172	Fungi	Ascomycota	Eurotiomycetes	Eurotiales	Trichocomaceae	Talaromyces	Talaromyces sp.	5973	0.000475001
ASV175	Fungi	Basidiomycota	Agaricomycetes	Sebacinales	NA	Unclassified Sebacinales	Unclassified Sebacinales	5837	0.000464186
ASV180	Fungi	Ascomycota	Sordariomycetes	Pisorisporiales	Pisorisporiaceae	Achroceratosphaeria	Achroceratosphaeria potamia	5713	0.000454325
ASV184	Fungi	Ascomycota	Eurotiomycetes	Eurotiales	Trichocomaceae	Talaromyces	Talaromyces diversus	5691	0.000452575
ASV187	Fungi	Ascomycota	Eurotiomycetes	Eurotiales	Aspergillaceae	Aspergillus	Aspergillus fumigatus	5520	0.000438977
ASV188	Fungi	Ascomycota	Sordariomycetes	Savoryellales	Savoryellaceae	Unclassified Savoryellales	Unclassified Savoryellales	5511	0.000438261
ASV194	Fungi	Ascomycota	Eurotiomycetes	Eurotiales	Trichocomaceae	Talaromyces	Talaromyces sp.	5272	0.000419254
ASV214	Fungi	Basidiomycota	Agaricomycetes	Trechisporales	Hydnodontaceae	Subulicystidium	Subulicystidium brachysporum	4694	0.000373289
ASV219	Fungi	Ascomycota	Sordariomycetes	Sordariales	Chaetomiaceae	Unclassified Sordariales	Unclassified Sordariales	4494	0.000357384
ASV220	Fungi	Ascomycota	Dothideomycetes	Capnodiales	Mycosphaerellaceae	Acrodontium	Acrodontium hydnicola	4489	0.000356987
ASV234	Fungi	Ascomycota	Sordariomycetes	Sordariales	Sordariales_fam_Incertae_sedis	Conlarium	Conlarium sp.	4056	0.000322552
ASV235	Fungi	Ascomycota	Sordariomycetes	NA	NA	Unclassified Sordariomycetes	Unclassified Sordariomycetes	4017	0.000319451
ASV258	Fungi	Ascomycota	Sordariomycetes	Pisorisporiales	Pisorisporiaceae	Achroceratosphaeria	Achroceratosphaeria potamia	3461	0.000275235
ASV267	Fungi	Basidiomycota	Tremellomycetes	Tremellales	Rhynchogastremataceae	Papiliotrema	Papiliotrema laurentii	3284	0.000261159
ASV274	Fungi	Ascomycota	Leotiomycetes	Helotiales	Helotiaceae	Meliniomyces	Meliniomyces sp.	3201	0.000254559
ASV305	Fungi	Chytridiomycota	Rhizophydiomycetes	Rhizophydiales	NA	Unclassified Rhizophydiales	Unclassified Rhizophydiales	2635	0.000209548
ASV323	Fungi	Basidiomycota	Agaricomycetes	Sebacinales	NA	Unclassified Sebacinales	Unclassified Sebacinales	2415	0.000192052
ASV324	Fungi	Basidiomycota	Agaricomycetes	NA	NA	Unclassified Microascales	Unclassified Microascales	2410	0.000191655
ASV415	Fungi	Chytridiomycota	Rhizophydiomycetes	Rhizophydiales	NA	Unclassified Rhizophydiales	Unclassified Rhizophydiales	1571	0.000124933
Cultivar: CCL
ASV_ID	Kingdom	Phylum	Class	Order	Family	Genus	Species	tot.ab	rel.ab
ASV1	Fungi	NA	NA	NA	NA	Unclassified fungi	Unclassified fungi	3551911	0.282465
ASV3	Fungi	NA	NA	NA	NA	Unclassified fungi	Unclassified fungi	1741013	0.138454
ASV4	Fungi	NA	NA	NA	NA	Unclassified fungi	Unclassified fungi	389081	0.0309416
ASV5	Fungi	Ascomycota	Sordariomycetes	Sordariales	Sordariales_fam_Incertae_sedis	Conlarium	Conlarium sp.	366527	0.029148
ASV6	Fungi	Ascomycota	Sordariomycetes	Sordariales	Chaetomiaceae	Humicola	Humicola grisea	252239	0.0200592
ASV7	Fungi	Ascomycota	Eurotiomycetes	Eurotiales	Aspergillaceae	Penicillium	Penicillium citrinum	224042	0.0178169
ASV10	Fungi	Ascomycota	Sordariomycetes	Sordariales	Sordariales_fam_Incertae_sedis	Conlarium	Conlarium sp.	215404	0.0171299
ASV13	Fungi	Ascomycota	Sordariomycetes	Coniochaetales	Coniochaetaceae	Coniochaeta	Coniochaeta sp.	144338	0.0114784
ASV19	Fungi	Ascomycota	Sordariomycetes	Myrmecridiales	Myrmecridiales_fam_Incertae_sedis	Atractospora	Atractospora sp.	109895	0.00873937
ASV24	Fungi	Ascomycota	Sordariomycetes	NA	NA	Unclassified Sordariomycetes	Unclassified Sordariomycetes	79744	0.00634162
ASV27	Fungi	Ascomycota	Sordariomycetes	Sordariales	Cephalothecaceae	Phialemonium	Phialemonium inflatum	60559	0.00481594
ASV30	Fungi	Ascomycota	Sordariomycetes	Myrmecridiales	Myrmecridiales_fam_Incertae_sedis	Atractospora	Atractospora sp.	55567	0.00441895
ASV35	Fungi	Ascomycota	Sordariomycetes	Hypocreales	Hypocreales_fam_Incertae_sedis	Acremonium	Acremonium cavaraeanum	39730	0.00315952
ASV37	Fungi	Ascomycota	Sordariomycetes	Sordariales	Sordariales_fam_Incertae_sedis	Conlarium	Conlarium sp.	37299	0.00296619
ASV39	Fungi	Ascomycota	Sordariomycetes	Sordariales	Chaetomiaceae	Zopfiella	Zopfiella sp.	36331	0.00288921
ASV45	Fungi	Ascomycota	Sordariomycetes	Savoryellales	Savoryellaceae	Savoryella	Savoryella aquatica	29259	0.00232681
ASV49	Fungi	Ascomycota	Sordariomycetes	Microascales	Halosphaeriaceae	Unclassified Microascales	Unclassified Microascales	27314	0.00217214
ASV53	Fungi	Ascomycota	Sordariomycetes	Myrmecridiales	Myrmecridiales_fam_Incertae_sedis	Atractospora	Atractospora sp.	24555	0.00195273
ASV54	Fungi	Ascomycota	Eurotiomycetes	Eurotiales	Aspergillaceae	Penicillium	Penicillium sp.	24529	0.00195066
ASV56	Fungi	Ascomycota	Leotiomycetes	Thelebolales	Pseudeurotiaceae	Pseudogymnoascus	Pseudogymnoascus appendiculatus	23396	0.00186056
ASV58	Fungi	Ascomycota	Sordariomycetes	Sordariales	Chaetomiaceae	Zopfiella	Zopfiella marina	23150	0.001841
ASV87	Fungi	Ascomycota	Pezizomycotina_cls_Incertae_sedis	Pezizomycotina_ord_Incertae_sedis	Pezizomycotina_fam_Incertae_sedis	Ciliophora	Ciliophora sp.	15385	0.00122349
ASV99	Fungi	Ascomycota	Sordariomycetes	Sordariales	Chaetomiaceae	Unclassified Sordariomycetes	Unclassified Sordariomycetes	13136	0.00104464
ASV100	Fungi	Ascomycota	Sordariomycetes	Sordariales	Sordariales_fam_Incertae_sedis	Conlarium	Conlarium sp.	13080	0.00104018
ASV220	Fungi	Ascomycota	Dothideomycetes	Capnodiales	Mycosphaerellaceae	Acrodontium	Acrodontium hydnicola	4489	0.000356987
ASV280	Fungi	Ascomycota	Sordariomycetes	Savoryellales	Savoryellaceae	Canalisporium	Canalisporium sp.	3091	0.000245811
Cultivar: ECC
ASV_ID	Kingdom	Phylum	Class	Order	Family	Genus	Species	tot.ab	rel.ab
ASV1	Fungi	NA	NA	NA	NA	Unclassified fungi	Unclassified fungi	3551911	0.282465
ASV2	Fungi	NA	NA	NA	NA	Unclassified fungi	Unclassified fungi	1741013	0.138454
ASV3	Fungi	NA	NA	NA	NA	Unclassified fungi	Unclassified fungi	389081	0.0309416
ASV4	Fungi	Ascomycota	Sordariomycetes	Sordariales	Sordariales_fam_Incertae_sedis	Conlarium	Conlarium sp.	366527	0.029148
ASV5	Fungi	Ascomycota	Sordariomycetes	Sordariales	Chaetomiaceae	Humicola	Humicola grisea	252239	0.0200592
ASV6	Fungi	Ascomycota	Eurotiomycetes	Eurotiales	Aspergillaceae	Penicillium	Penicillium citrinum	224042	0.0178169
ASV7	Fungi	Ascomycota	Sordariomycetes	Sordariales	Sordariales_fam_Incertae_sedis	Conlarium	Conlarium sp.	215404	0.0171299
ASV10	Fungi	Ascomycota	Sordariomycetes	Coniochaetales	Coniochaetaceae	Coniochaeta	Coniochaeta sp.	144338	0.0114784
ASV13	Fungi	Ascomycota	Sordariomycetes	Myrmecridiales	Myrmecridiales_fam_Incertae_sedis	Atractospora	Atractospora sp.	109895	0.00873937
ASV14	Fungi	Ascomycota	Pezizomycotina_cls_Incertae_sedis	Pezizomycotina_ord_Incertae_sedis	Pezizomycotina_fam_Incertae_sedis	Ciliophora	Ciliophora sp.	99776	0.00793466
ASV18	Fungi	Ascomycota	Sordariomycetes	Sordariales	Chaetomiaceae	Trichocladium	Trichocladium pyriforme	83895	0.00667173
ASV19	Fungi	Ascomycota	Sordariomycetes	NA	NA	Unclassified Sordariomycetes	Unclassified Sordariomycetes	79744	0.00634162
ASV20	Fungi	Ascomycota	Sordariomycetes	Sordariales	Chaetomiaceae	Unclassified Sordariales	Unclassified Sordariales	76982	0.00612197
ASV23	Fungi	Ascomycota	Sordariomycetes	Microascales	Halosphaeriaceae	Unclassified Microascales	Unclassified Microascales	73369	0.00583465
ASV24	Fungi	NA	NA	NA	NA	Unclassified fungi	Unclassified fungi	72870	0.00579497
ASV25	Fungi	Basidiomycota	Agaricomycetes	Agaricales	Pleurotaceae	Nematoctonus	Nematoctonus pachysporus	66265	0.00526971
ASV27	Fungi	Ascomycota	Sordariomycetes	Sordariales	Cephalothecaceae	Phialemonium	Phialemonium inflatum	60559	0.00481594
ASV30	Fungi	Ascomycota	Sordariomycetes	Myrmecridiales	Myrmecridiales_fam_Incertae_sedis	Atractospora	Atractospora sp.	55567	0.00441895
ASV31	Fungi	Basidiomycota	Agaricomycetes	Agaricales	Pleurotaceae	Nematoctonus	Nematoctonus pachysporus	50899	0.00404773
ASV33	Fungi	Ascomycota	Sordariomycetes	Sordariales	Cephalothecaceae	Phialemonium	Phialemonium inflatum	41879	0.00333042
ASV34	Fungi	Basidiomycota	Agaricomycetes	Sebacinales	NA	Unclassified Sordariomycetes	Unclassified Sordariomycetes	40019	0.0031825
ASV35	Fungi	Ascomycota	Sordariomycetes	Hypocreales	Hypocreales_fam_Incertae_sedis	Acremonium	Acremonium cavaraeanum	39730	0.00315952
ASV37	Fungi	Ascomycota	Sordariomycetes	Sordariales	Sordariales_fam_Incertae_sedis	Conlarium	Conlarium sp.	37299	0.00296619
ASV39	Fungi	Ascomycota	Sordariomycetes	Sordariales	Chaetomiaceae	Zopfiella	Zopfiella sp.	36331	0.00288921
ASV46	Fungi	Ascomycota	Sordariomycetes	Microascales	Ceratocystidaceae	Ceratocystis	Ceratocystis ethacetica	29223	0.00232395
ASV47	Fungi	Ascomycota	Dothideomycetes	Pleosporales	NA	Unclassified Pleosporales	Unclassified Pleosporales	28925	0.00230025
ASV49	Fungi	Ascomycota	Sordariomycetes	Microascales	Halosphaeriaceae	Unclassified Microascales	Unclassified Microascales	27314	0.00217214
ASV51	Fungi	Ascomycota	Eurotiomycetes	Eurotiales	Aspergillaceae	Penicillium	Penicillium pimiteouiense	26284	0.00209023
ASV52	Fungi	Basidiomycota	Tremellomycetes	Trichosporonales	Trichosporonaceae	Cutaneotrichosporon	Cutaneotrichosporon guehoae	25420	0.00202152
ASV53	Fungi	Ascomycota	Sordariomycetes	Myrmecridiales	Myrmecridiales_fam_Incertae_sedis	Atractospora	Atractospora sp.	24555	0.00195273
ASV54	Fungi	Ascomycota	Eurotiomycetes	Eurotiales	Aspergillaceae	Penicillium	Penicillium sp.	24529	0.00195066
ASV56	Fungi	Ascomycota	Sordariomycetes	Hypocreales	Nectriaceae	Fusarium	Fusarium concentricum	23751	0.00188879
ASV58	Fungi	Ascomycota	Leotiomycetes	Thelebolales	Pseudeurotiaceae	Pseudogymnoascus	Pseudogymnoascus appendiculatus	23396	0.00186056
ASV59	Fungi	Ascomycota	Sordariomycetes	Annulatascales	Annulatascaceae	Pseudoproboscispora	Pseudoproboscispora thailandensis	22884	0.00181984
ASV65	Fungi	Ascomycota	Sordariomycetes	NA	NA	Unclassified Sordariomycetes	Unclassified Sordariomycetes	21792	0.001733
ASV66	Fungi	Ascomycota	Sordariomycetes	Pleurotheciales	Pleurotheciaceae	Phaeoisaria	Phaeoisaria sp.	21775	0.00173165
ASV71	Fungi	Basidiomycota	Agaricomycetes	Sebacinales	NA	Unclassified Sebacinales	Unclassified Sebacinales	20095	0.00159805
ASV72	Fungi	Ascomycota	Sordariomycetes	Sordariales	Lasiosphaeriaceae	Podospora	Podospora decipiens	19849	0.00157849
ASV75	Fungi	Ascomycota	Sordariomycetes	Pleurotheciales	Pleurotheciaceae	Phaeoisaria	Phaeoisaria sp.	19622	0.00156043
ASV78	Fungi	Basidiomycota	Agaricomycetes	Sebacinales	NA	Unclassified Sebacinales	Unclassified Sebacinales	17402	0.00138389
ASV82	Fungi	Ascomycota	Dothideomycetes	Botryosphaeriales	Botryosphaeriaceae	Neodeightonia	Neodeightonia phoenicum	16470	0.00130977
ASV84	Fungi	Ascomycota	Sordariomycetes	Pleurotheciales	Pleurotheciaceae	Phaeoisaria	Phaeoisaria sp.	16143	0.00128377
ASV85	Fungi	Ascomycota	Dothideomycetes	Botryosphaeriales	Botryosphaeriaceae	Lasiodiplodia	Lasiodiplodia sp.	16029	0.0012747
ASV88	Fungi	Ascomycota	Pezizomycotina_cls_Incertae_sedis	Pezizomycotina_ord_Incertae_sedis	Pezizomycotina_fam_Incertae_sedis	Ciliophora	Ciliophora sp.	15385	0.00122349
ASV91	Fungi	Ascomycota	Sordariomycetes	Sordariales	Chaetomiaceae	Zopfiella	Zopfiella marina	15352	0.00122086
ASV96	Fungi	Ascomycota	Sordariomycetes	NA	NA	Unclassified Sordariomycetes	Unclassified Sordariomycetes	14558	0.00115772
ASV97	Fungi	Mortierellomycota	Mortierellomycetes	Mortierellales	Mortierellaceae	Mortierella	Mortierella wolfii	13330	0.00106006
ASV99	Fungi	Ascomycota	Eurotiomycetes	Eurotiales	Aspergillaceae	Penicillium	Penicillium menonorum	13292	0.00105704
ASV100	Fungi	Ascomycota	Sordariomycetes	Sordariales	Chaetomiaceae	Unclassified Sordariales	Unclassified Sordariales	13136	0.00104464
ASV103	Fungi	Ascomycota	Sordariomycetes	Sordariales	Sordariales_fam_Incertae_sedis	Conlarium	Conlarium sp.	13080	0.00104018
ASV105	Fungi	Ascomycota	Eurotiomycetes	Eurotiales	Trichocomaceae	Thermomyces	Thermomyces lanuginosus	12372	0.00098388
ASV109	Fungi	Ascomycota	Eurotiomycetes	Eurotiales	Aspergillaceae	Aspergillus	Aspergillus awamori	12206	0.000970679
ASV111	Fungi	Ascomycota	Sordariomycetes	Sordariales	Sordariales_fam_Incertae_sedis	Conlarium	Conlarium sp.	11722	0.000932189
ASV114	Fungi	NA	NA	NA	NA	Unclassified fungi	Unclassified fungi	11564	0.000919624
ASV117	Fungi	Basidiomycota	Tremellomycetes	Tremellales	Trimorphomycetaceae	Saitozyma	Saitozyma podzolica	10639	0.000846064
ASV120	Fungi	Chytridiomycota	Rhizophydiomycetes	Rhizophydiales	NA	Unclassified Rhizophydiales	Unclassified Rhizophydiales	10446	0.000830715
ASV123	Fungi	Ascomycota	Sordariomycetes	Sordariales	Sordariales_fam_Incertae_sedis	Conlarium	Conlarium sp.	9827	0.00078149
ASV127	Fungi	Ascomycota	Sordariomycetes	Sordariales	Chaetomiaceae	Zopfiella	Zopfiella tardifaciens	9572	0.000761211
ASV137	Fungi	Ascomycota	Sordariomycetes	Sordariales	Chaetomiaceae	Zopfiella	Zopfiella tardifaciens	8808	0.000700454
ASV140	Fungi	Ascomycota	NA	NA	NA	Unclassified Ascomycota	Unclassified Ascomycota	8605	0.00068431
ASV154	Fungi	Ascomycota	Sordariomycetes	Microascales	Halosphaeriaceae	Aniptodera	Aniptodera chesapeakensis	6923	0.00055055
ASV159	Fungi	Ascomycota	Leotiomycetes	Helotiales	Myxotrichaceae	Oidiodendron	Oidiodendron sp.	6570	0.000522478
ASV161	Fungi	Ascomycota	Leotiomycetes	Helotiales	Myxotrichaceae	Oidiodendron	Oidiodendron rhodogenum	6481	0.0005154
ASV163	Fungi	Basidiomycota	Agaricomycetes	Sebacinales	Serendipitaceae	Serendipita	Serendipita indica	6453	0.000513173
ASV169	Fungi	Ascomycota	Sordariomycetes	Microascales	Halosphaeriaceae	Unclassified Microascales	Unclassified Microascales	6088	0.000484147
ASV172	Fungi	Ascomycota	Eurotiomycetes	Eurotiales	Trichocomaceae	Talaromyces	Talaromyces sp.	5973	0.000475001
ASV179	Fungi	Ascomycota	Sordariomycetes	Sordariales	Chaetomiaceae	Unclassified Sordariales	Unclassified Sordariales	5736	0.000456154
ASV181	Fungi	Ascomycota	Eurotiomycetes	Eurotiales	Thermoascaceae	Thermoascus	Thermoascus aurantiacus	5713	0.000454325
ASV187	Fungi	Ascomycota	Eurotiomycetes	Eurotiales	Aspergillaceae	Aspergillus	Aspergillus fumigatus	5520	0.000438977
ASV188	Fungi	Ascomycota	Sordariomycetes	Savoryellales	Savoryellaceae	Unclassified Savoryellales	Unclassified Savoryellales	5511	0.000438261
ASV189	Fungi	Ascomycota	Sordariomycetes	Savoryellales	Savoryellaceae	Savoryella	Savoryella aquatica	5496	0.000437068
ASV196	Fungi	Ascomycota	Sordariomycetes	Sordariales	Sordariales_fam_Incertae_sedis	Conlarium	Conlarium sp.	5199	0.000413449
ASV214	Fungi	Basidiomycota	Agaricomycetes	Trechisporales	Hydnodontaceae	Subulicystidium	Subulicystidium brachysporum	4694	0.000373289
ASV220	Fungi	Ascomycota	Dothideomycetes	Capnodiales	Mycosphaerellaceae	Acrodontium	Acrodontium hydnicola	4489	0.000356987
ASV224	Fungi	Ascomycota	Eurotiomycetes	Eurotiales	Aspergillaceae	Aspergillus	Aspergillus awamori	4318	0.000343388
ASV258	Fungi	Ascomycota	Sordariomycetes	Pisorisporiales	Pisorisporiaceae	Achroceratosphaeria	Achroceratosphaeria potamia	3461	0.000275235
ASV274	Fungi	Ascomycota	Leotiomycetes	Helotiales	Helotiaceae	Meliniomyces	Meliniomyces sp.	3201	0.000254559
ASV284	Fungi	Basidiomycota	Agaricomycetes	NA	NA	Unclassified Agaricomycetes	Unclassified Agaricomycetes	3039	0.000241676
ASV304	Fungi	NA	NA	NA	NA	Unclassified fungi	Unclassified fungi	2636	0.000209627
ASV373	Fungi	Basidiomycota	Cystobasidiomycetes	Erythrobasidiales	Erythrobasidiales_fam_Incertae_sedis	Sakaguchia	Sakaguchia sp.	1947	0.000154835
ASV415	Fungi	Chytridiomycota	Rhizophydiomycetes	Rhizophydiales	NA	Unclassified Rhizophydiales	Unclassified Rhizophydiales	1571	0.000124933
Cultivar: EEA
ASV_ID	Kingdom	Phylum	Class	Order	Family	Genus	Species	tot.ab	rel.ab
ASV1	Fungi	NA	NA	NA	NA	Unclassified fungi	Unclassified fungi	3551911	0.282465
ASV2	Fungi	NA	NA	NA	NA	Unclassified fungi	Unclassified fungi	1741013	0.138454
ASV3	Fungi	NA	NA	NA	NA	Unclassified fungi	Unclassified fungi	389081	0.0309416
ASV4	Fungi	Ascomycota	Sordariomycetes	Sordariales	Sordariales_fam_Incertae_sedis	Conlarium	Conlarium sp.	366527	0.029148
ASV5	Fungi	Ascomycota	Sordariomycetes	Sordariales	Chaetomiaceae	Humicola	Humicola grisea	252239	0.0200592
ASV7	Fungi	Ascomycota	Sordariomycetes	Sordariales	Sordariales_fam_Incertae_sedis	Conlarium	Conlarium sp.	215404	0.0171299
ASV8	Fungi	Ascomycota	Sordariomycetes	Sordariales	Chaetomiaceae	Botryotrichum	Botryotrichum spirotrichum	214581	0.0170645
ASV10	Fungi	Ascomycota	Sordariomycetes	Coniochaetales	Coniochaetaceae	Coniochaeta	Coniochaeta sp.	144338	0.0114784
ASV11	Fungi	Ascomycota	Sordariomycetes	Hypocreales	Nectriaceae	Fusarium	Fusarium oxysporum	135815	0.0108007
ASV12	Fungi	Ascomycota	Sordariomycetes	Hypocreales	Nectriaceae	Fusarium	Fusarium oxysporum	113173	0.00900005
ASV13	Fungi	Ascomycota	Sordariomycetes	Myrmecridiales	Myrmecridiales_fam_Incertae_sedis	Atractospora	Atractospora sp.	109895	0.00873937
ASV15	Fungi	Ascomycota	Sordariomycetes	Hypocreales	Nectriaceae	Fusarium	Fusarium concentricum	98930	0.00786738
ASV18	Fungi	Ascomycota	Sordariomycetes	Sordariales	Chaetomiaceae	Trichocladium	Trichocladium pyriforme	83895	0.00667173
ASV19	Fungi	Ascomycota	Sordariomycetes	NA	NA	Unclassified Sordariomycetes	Unclassified Sordariomycetes	79744	0.00634162
ASV20	Fungi	Ascomycota	Sordariomycetes	Sordariales	Chaetomiaceae	Unclassified Sordariomycetes	Unclassified Sordariomycetes	76982	0.00612197
ASV23	Fungi	Ascomycota	Sordariomycetes	Microascales	Halosphaeriaceae	Unclassified Microascales	Unclassified Microascales	73369	0.00583465
ASV24	Fungi	NA	NA	NA	NA	Unclassified fungi	Unclassified fungi	72870	0.00579497
ASV25	Fungi	Basidiomycota	Agaricomycetes	Agaricales	Pleurotaceae	Nematoctonus	Nematoctonus pachysporus	66265	0.00526971
ASV27	Fungi	Ascomycota	Sordariomycetes	Sordariales	Cephalothecaceae	Phialemonium	Phialemonium inflatum	60559	0.00481594
ASV30	Fungi	Ascomycota	Sordariomycetes	Myrmecridiales	Myrmecridiales_fam_Incertae_sedis	Atractospora	Atractospora sp.	55567	0.00441895
ASV33	Fungi	Ascomycota	Sordariomycetes	Sordariales	Cephalothecaceae	Phialemonium	Phialemonium inflatum	41879	0.00333042
ASV34	Fungi	Basidiomycota	Agaricomycetes	Sebacinales	NA	Unclassified Sebacinales	Unclassified Sebacinales	40019	0.0031825
ASV35	Fungi	Ascomycota	Sordariomycetes	Hypocreales	Hypocreales_fam_Incertae_sedis	Acremonium	Acremonium cavaraeanum	39730	0.00315952
ASV37	Fungi	Ascomycota	Sordariomycetes	Sordariales	Sordariales_fam_Incertae_sedis	Conlarium	Conlarium sp.	37299	0.00296619
ASV39	Fungi	Ascomycota	Sordariomycetes	Sordariales	Chaetomiaceae	Zopfiella	Zopfiella sp.	36331	0.00288921
ASV41	Fungi	Ascomycota	Sordariomycetes	Sordariales	Sordariales_fam_Incertae_sedis	Conlarium	Conlarium sp.	32976	0.00262241
ASV46	Fungi	Ascomycota	Sordariomycetes	Microascales	Ceratocystidaceae	Ceratocystis	Ceratocystis ethacetica	29223	0.00232395
ASV47	Fungi	Ascomycota	Dothideomycetes	Pleosporales	NA	Unclassified Pleosporales	Unclassified Pleosporales	28925	0.00230025
ASV49	Fungi	Ascomycota	Sordariomycetes	Microascales	Halosphaeriaceae	NA	Unclassified Microascales	27314	0.00217214
ASV51	Fungi	Ascomycota	Eurotiomycetes	Eurotiales	Aspergillaceae	Penicillium	Penicillium pimiteouiense	26284	0.00209023
ASV52	Fungi	Basidiomycota	Tremellomycetes	Trichosporonales	Trichosporonaceae	Cutaneotrichosporon	Cutaneotrichosporon guehoae	25420	0.00202152
ASV53	Fungi	Ascomycota	Sordariomycetes	Myrmecridiales	Myrmecridiales_fam_Incertae_sedis	Atractospora	Atractospora sp.	24555	0.00195273
ASV56	Fungi	Ascomycota	Leotiomycetes	Thelebolales	Pseudeurotiaceae	Pseudogymnoascus	Pseudogymnoascus appendiculatus	23396	0.00186056
ASV58	Fungi	Ascomycota	Sordariomycetes	Sordariales	Chaetomiaceae	Zopfiella	Zopfiella marina	23150	0.001841
ASV59	Fungi	Ascomycota	Sordariomycetes	Annulatascales	Annulatascaceae	Pseudoproboscispora	Pseudoproboscispora thailandensis	22884	0.00181984
ASV61	Fungi	Ascomycota	Sordariomycetes	Sordariales	Sordariales_fam_Incertae_sedis	Conlarium	Conlarium sp.	22693	0.00180465
ASV65	Fungi	Ascomycota	Sordariomycetes	NA	NA	Unclassified Sordariomycetes	Unclassified Sordariomycetes	21792	0.001733
ASV66	Fungi	Ascomycota	Sordariomycetes	Pleurotheciales	Pleurotheciaceae	Phaeoisaria	Phaeoisaria sp.	21775	0.00173165
ASV68	Fungi	Ascomycota	Sordariomycetes	NA	NA	Unclassified Sordariomycetes	Unclassified Sordariomycetes	20567	0.00163559
ASV71	Fungi	Basidiomycota	Agaricomycetes	Sebacinales	NA	Unclassified Sebacinales	Unclassified Sebacinales	20095	0.00159805
ASV72	Fungi	Ascomycota	Sordariomycetes	Sordariales	Lasiosphaeriaceae	Podospora	Podospora decipiens	19849	0.00157849
ASV75	Fungi	Ascomycota	Sordariomycetes	Pleurotheciales	Pleurotheciaceae	Phaeoisaria	Phaeoisaria sp.	19622	0.00156043
ASV78	Fungi	Basidiomycota	Agaricomycetes	Sebacinales	NA	Unclassified Sebacinales	Unclassified Sebacinales	17402	0.00138389
ASV84	Fungi	Ascomycota	Sordariomycetes	Pleurotheciales	Pleurotheciaceae	Phaeoisaria	Phaeoisaria sp.	16143	0.00128377
ASV88	Fungi	Ascomycota	Sordariomycetes	Sordariales	Chaetomiaceae	Zopfiella	Zopfiella marina	15352	0.00122086
ASV93	Fungi	Ascomycota	Sordariomycetes	Hypocreales	NA	Unclassified Sordariomycetes	Unclassified Sordariomycetes	13781	0.00109593
ASV96	Fungi	Mortierellomycota	Mortierellomycetes	Mortierellales	Mortierellaceae	Mortierella	Mortierella wolfii	13330	0.00106006
ASV99	Fungi	Ascomycota	Sordariomycetes	Sordariales	Chaetomiaceae	Unclassified Sordariomycetes	Unclassified Sordariomycetes	13136	0.00104464
ASV100	Fungi	Ascomycota	Sordariomycetes	Sordariales	Sordariales_fam_Incertae_sedis	Conlarium	Conlarium sp.	13080	0.00104018
ASV101	Fungi	NA	NA	NA	NA	Unclassified fungi	Unclassified fungi	12914	0.00102698
ASV103	Fungi	Ascomycota	Eurotiomycetes	Eurotiales	Trichocomaceae	Thermomyces	Thermomyces lanuginosus	12372	0.00098388
ASV105	Fungi	Ascomycota	Eurotiomycetes	Eurotiales	Aspergillaceae	Aspergillus	Aspergillus awamori	12206	0.000970679
ASV109	Fungi	Ascomycota	Sordariomycetes	Sordariales	Sordariales_fam_Incertae_sedis	Conlarium	Conlarium sp.	11722	0.000932189
ASV111	Fungi	NA	NA	NA	NA	Unclassified fungi	Unclassified fungi	11564	0.000919624
ASV114	Fungi	Ascomycota	Sordariomycetes	Sordariales	Cephalothecaceae	Phialemonium	Phialemonium inflatum	10714	0.000852028
ASV117	Fungi	Basidiomycota	Tremellomycetes	Tremellales	Trimorphomycetaceae	Saitozyma	Saitozyma podzolica	10639	0.000846064
ASV118	Fungi	Ascomycota	Leotiomycetes	Thelebolales	Pseudeurotiaceae	Unclassified Thelebolales	Unclassified Thelebolales	10614	0.000844076
ASV126	Fungi	Ascomycota	Sordariomycetes	Microascales	Halosphaeriaceae	Unclassified Microascales	Unclassified Microascales	9712	0.000772344
ASV130	Fungi	Basidiomycota	Tremellomycetes	Trichosporonales	Trichosporonaceae	Apiotrichum	Apiotrichum sp.	9422	0.000749282
ASV135	Fungi	Ascomycota	Sordariomycetes	Sordariales	Sordariales_fam_Incertae_sedis	Conlarium	Conlarium sp.	8989	0.000714848
ASV137	Fungi	Ascomycota	Sordariomycetes	Sordariales	Chaetomiaceae	Zopfiella	Zopfiella tardifaciens	8808	0.000700454
ASV139	Fungi	Basidiomycota	Microbotryomycetes	Sporidiobolales	Sporidiobolaceae	Rhodotorula	Rhodotorula toruloides	8717	0.000693217
ASV145	Fungi	Ascomycota	Eurotiomycetes	Eurotiales	Aspergillaceae	Penicillium	Penicillium melinii	8292	0.000659419
ASV147	Fungi	Ascomycota	Sordariomycetes	Hypocreales	Hypocreaceae	Trichoderma	Trichoderma sp.	7822	0.000622042
ASV154	Fungi	Ascomycota	Sordariomycetes	Microascales	Halosphaeriaceae	Aniptodera	Aniptodera chesapeakensis	6923	0.00055055
ASV159	Fungi	Ascomycota	Leotiomycetes	Helotiales	Myxotrichaceae	Oidiodendron	Oidiodendron sp.	6570	0.000522478
ASV161	Fungi	Ascomycota	Leotiomycetes	Helotiales	Myxotrichaceae	Oidiodendron	Oidiodendron rhodogenum	6481	0.0005154
ASV169	Fungi	Ascomycota	Sordariomycetes	Microascales	Halosphaeriaceae	Unclassified Microascales	Unclassified Microascales	6088	0.000484147
ASV175	Fungi	Basidiomycota	Agaricomycetes	Sebacinales	NA	Unclassified Sebacinales	Unclassified Sebacinales	5837	0.000464186
ASV180	Fungi	Ascomycota	Sordariomycetes	Pisorisporiales	Pisorisporiaceae	Achroceratosphaeria	Achroceratosphaeria potamia	5713	0.000454325
ASV183	Fungi	Ascomycota	Sordariomycetes	Sordariales	Sordariales_fam_Incertae_sedis	Conlarium	Conlarium sp.	5696	0.000452973
ASV187	Fungi	Ascomycota	Eurotiomycetes	Eurotiales	Aspergillaceae	Aspergillus	Aspergillus fumigatus	5520	0.000438977
ASV188	Fungi	Ascomycota	Sordariomycetes	Savoryellales	Savoryellaceae	Unclassified Savoryellales	Unclassified Savoryellales	5511	0.000438261
ASV191	Fungi	Ascomycota	Eurotiomycetes	Eurotiales	Aspergillaceae	Aspergillus	Aspergillus sp.	5337	0.000424424
ASV192	Fungi	Ascomycota	Eurotiomycetes	Eurotiales	Aspergillaceae	Aspergillus	Aspergillus ochraceus	5310	0.000422276
ASV211	Fungi	NA	NA	NA	NA	Unclassified fungi	Unclassified fungi	4778	0.000379969
ASV219	Fungi	Ascomycota	Sordariomycetes	Sordariales	Chaetomiaceae	Unclassified Sordariomycetes	Unclassified Sordariomycetes	4494	0.000357384
ASV220	Fungi	Ascomycota	Dothideomycetes	Capnodiales	Mycosphaerellaceae	Acrodontium	Acrodontium hydnicola	4489	0.000356987
ASV224	Fungi	Ascomycota	Eurotiomycetes	Eurotiales	Aspergillaceae	Aspergillus	Aspergillus awamori	4318	0.000343388
ASV225	Fungi	Ascomycota	Sordariomycetes	Sordariales	Sordariales_fam_Incertae_sedis	Conlarium	Conlarium sp.	4315	0.000343149
ASV234	Fungi	Ascomycota	Sordariomycetes	Sordariales	Sordariales_fam_Incertae_sedis	Conlarium	Conlarium sp.	4056	0.000322552
ASV258	Fungi	Ascomycota	Sordariomycetes	Pisorisporiales	Pisorisporiaceae	Achroceratosphaeria	Achroceratosphaeria potamia	3461	0.000275235
ASV262	Fungi	Ascomycota	Leotiomycetes	Helotiales	Myxotrichaceae	Oidiodendron	Oidiodendron rhodogenum	3362	0.000267362
ASV263	Fungi	Chytridiomycota	Rhizophydiomycetes	Rhizophydiales	Kappamycetaceae	Kappamyces	Kappamyces sp.	3355	0.000266805
ASV279	Fungi	Ascomycota	Saccharomycetes	Saccharomycetales	Saccharomycetales_fam_Incertae_sedis	Candida	Candida subhashii	3111	0.000247401
ASV284	Fungi	Basidiomycota	Agaricomycetes	NA	NA	Unclassified Agaricomycetes	Unclassified Agaricomycetes	3039	0.000241676
ASV290	Fungi	Basidiomycota	Tremellomycetes	Filobasidiales	Piskurozymaceae	Solicoccozyma	Solicoccozyma terricola	2907	0.000231178
ASV353	Fungi	Mucoromycota	Umbelopsidomycetes	Umbelopsidales	Umbelopsidaceae	Umbelopsis	Umbelopsis isabellina	2184	0.000173682
ASV540	Fungi	Ascomycota	Saccharomycetes	Saccharomycetales	Saccharomycetales_fam_Incertae_sedis	Candida	Candida subhashii	1029	8.1831e-05
Cultivar: EUS
ASV_ID	Kingdom	Phylum	Class	Order	Family	Genus	Species	tot.ab	rel.ab
ASV1	Fungi	NA	NA	NA	NA	Unclassified fungi	Unclassified fungi	3551911	0.282465
ASV2	Fungi	NA	NA	NA	NA	Unclassified fungi	Unclassified fungi	1741013	0.138454

## Sheet: Table S9
Table S9. Bacterial eco-microbiota shared between root and soil biotopes across cannabis cultivars.
A. Shared bacterial eco-miccrobiota in THE.
ASV_ID	Kingdom	Phylum	Class	Order	Family	Genus	Species	tot.ab	rel.ab
ASV73	Bacteria	Proteobacteria	Alphaproteobacteria	Rhizobiales	Devosiaceae	Devosia	Devosia sp.	4976	0.00286556
ASV23	Bacteria	Proteobacteria	Alphaproteobacteria	Caulobacterales	Caulobacteraceae	Asticcacaulis	Asticcacaulis sp.	11023	0.00634788
ASV64	Bacteria	Proteobacteria	Alphaproteobacteria	Rhizobiales	Devosiaceae	Devosia	Devosia sp.	5319	0.00306308
ASV95	Bacteria	Verrucomicrobiota	Verrucomicrobiae	Chthoniobacterales	Terrimicrobiaceae	Terrimicrobium	Terrimicrobium sp.	3944	0.00227126
B. Shared bacterial eco-miccrobiota in ECC.
ASV_ID	Kingdom	Phylum	Class	Order	Family	Genus	Species	tot.ab	rel.ab
ASV8	Bacteria	Planctobacteria	Planctomycetes	Planctomycetales	Rubinisphaeraceae	Planctomicrobium	Planctomicrobium sp.	18262	0.0105166
C. Shared bacterial eco-miccrobiota in EEA.
ASV_ID	Kingdom	Phylum	Class	Order	Family	Genus	Species	tot.ab	rel.ab
ASV1	Bacteria	Patescibacteria	Parcubacteria	Candidatus Kaiserbacteria	NA	Candidatus Kaiserbacteria	Candidatus Kaiserbacteria	54123	0.0311681
ASV7	Bacteria	Patescibacteria	Parcubacteria	Candidatus Kaiserbacteria	NA	Candidatus Kaiserbacteria	Candidatus Kaiserbacteria	25038	0.0144188
ASV24	Bacteria	Planctobacteria	Phycisphaerae	Tepidisphaerales	Tepidisphaeraceae	Unclassified Tepidisphaerales	Unclassified Tepidisphaerales	10560	0.00608125
ASV73	Bacteria	Proteobacteria	Alphaproteobacteria	Rhizobiales	Devosiaceae	Devosia	Devosia sp.	4976	0.00286556
D. Shared bacterial eco-miccrobiota in EUS.
ASV_ID	Kingdom	Phylum	Class	Order	Family	Genus	Species	tot.ab	rel.ab
ASV1	Bacteria	Patescibacteria	Parcubacteria	Candidatus Kaiserbacteria	NA	Candidatus Kaiserbacteria	Candidatus Kaiserbacteria	54123	0.0311681
ASV8	Bacteria	Planctobacteria	Planctomycetes	Planctomycetales	Rubinisphaeraceae	Planctomicrobium	Planctomicrobium sp.	18262	0.0105166
ASV24	Bacteria	Planctobacteria	Phycisphaerae	Tepidisphaerales	Tepidisphaeraceae	Unclassified Tepidisphaerales	Unclassified Tepidisphaerales	10560	0.00608125
E. Bacterial eco-microbiota shared between cultivars.
Cananbis cultivar	ASV_ID	Kingdom	Phylum	Class	Order	Family	Genus	Species	tot.ab	rel.ab
EEA - THE	ASV73	Bacteria	Proteobacteria	Alphaproteobacteria	Rhizobiales	Devosiaceae	Devosia	Devosia sp.	4976	0.00286556
ECC - EUS	ASV8	Bacteria	Planctobacteria	Planctomycetes	Planctomycetales	Rubinisphaeraceae	Planctomicrobium	Planctomicrobium sp.	18262	0.0105166
EEA - EUS	ASV1	Bacteria	Patescibacteria	Parcubacteria	Candidatus Kaiserbacteria	NA	Candidatus Kaiserbacteria	Candidatus Kaiserbacteria	54123	0.0311681

## Sheet: Table S10
Table S10. Fungal eco-mycobiota shared between rot and soil biotopes across cannabis cultivars.
A. Shared eco-mycobiota in THE.
ASV_ID	Kingdom	Phylum	Class	Order	Family	Genus	Species	tot.ab	rel.ab
ASV1	Fungi	NA	NA	NA	NA	Unidenified fungi	Unclassified fungi	3551911	0.282465
ASV3	Fungi	NA	NA	NA	NA	Unidenified fungi	Unclassified fungi	389081	0.0309416
ASV4	Fungi	Ascomycota	Sordariomycetes	Sordariales	Sordariales_fam_Incertae_sedis	Conlarium	Conlarium sp.	366527	0.029148
ASV10	Fungi	Ascomycota	Sordariomycetes	Coniochaetales	Coniochaetaceae	Coniochaeta	Coniochaeta sp.	144338	0.0114784
ASV11	Fungi	Ascomycota	Sordariomycetes	Hypocreales	Nectriaceae	Fusarium	Fusarium oxysporum	135815	0.0108007
ASV12	Fungi	Ascomycota	Sordariomycetes	Hypocreales	Nectriaceae	Fusarium	Fusarium oxysporum	113173	0.00900005
ASV15	Fungi	Ascomycota	Sordariomycetes	Hypocreales	Nectriaceae	Fusarium	Fusarium concentricum	98930	0.00786738
ASV23	Fungi	Ascomycota	Sordariomycetes	Microascales	Halosphaeriaceae	NA	Unclassified Microascales	73369	0.00583465
ASV24	Fungi	NA	NA	NA	NA	NA	Unclassified fungi	72870	0.00579497
ASV30	Fungi	Ascomycota	Sordariomycetes	Myrmecridiales	Myrmecridiales_fam_Incertae_sedis	Atractospora	Atractospora sp.	55567	0.00441895
ASV34	Fungi	Basidiomycota	Agaricomycetes	Sebacinales	NA	Unclassified Sebacinales	Unclassified Sebacinales	40019	0.0031825
ASV43	Fungi	Ascomycota	Dothideomycetes	Pleosporales	Tetraplosphaeriaceae	Unclassified Pleosporales	Unclassified Pleosporales	30933	0.00245994
ASV50	Fungi	Ascomycota	Sordariomycetes	Hypocreales	Nectriaceae	Fusarium	Fusarium solani	26453	0.00210367
ASV61	Fungi	Ascomycota	Sordariomycetes	Sordariales	Sordariales_fam_Incertae_sedis	Conlarium	Conlarium sp.	22693	0.00180465
B. Shared eco-mycobiota in CCL.
ASV_ID	Kingdom	Phylum	Class	Order	Family	Genus	Species	tot.ab	rel.ab
ASV1	Fungi	NA	NA	NA	NA	Unclassified fungi	Unclassified fungi	3551911	0.282465
ASV3	Fungi	NA	NA	NA	NA	Unclassified fungi	Unclassified fungi	389081	0.0309416
ASV4	Fungi	Ascomycota	Sordariomycetes	Sordariales	Sordariales_fam_Incertae_sedis	Conlarium	Conlarium sp.	366527	0.029148
ASV6	Fungi	Ascomycota	Eurotiomycetes	Eurotiales	Aspergillaceae	Penicillium	Penicillium citrinum	224042	0.0178169
C. Shared eco-mycobiota in ECC.
ASV_ID	Kingdom	Phylum	Class	Order	Family	Genus	Species	tot.ab	rel.ab
ASV1	Fungi	NA	NA	NA	NA	Unclassified fungi	Unclassified fungi	3551911	0.282465
ASV2	Fungi	NA	NA	NA	NA	Unclassified fungi	Unclassified fungi	1741013	0.138454
ASV3	Fungi	NA	NA	NA	NA	Unclassified fungi	Unclassified fungi	389081	0.0309416
ASV4	Fungi	Ascomycota	Sordariomycetes	Sordariales	Sordariales_fam_Incertae_sedis	Conlarium	Conlarium sp.	366527	0.029148
ASV6	Fungi	Ascomycota	Eurotiomycetes	Eurotiales	Aspergillaceae	Penicillium	Penicillium citrinum	224042	0.0178169
ASV7	Fungi	Ascomycota	Sordariomycetes	Sordariales	Sordariales_fam_Incertae_sedis	Conlarium	Conlarium sp.	215404	0.0171299
ASV13	Fungi	Ascomycota	Sordariomycetes	Myrmecridiales	Myrmecridiales_fam_Incertae_sedis	Atractospora	Atractospora sp.	109895	0.00873937
ASV18	Fungi	Ascomycota	Sordariomycetes	Sordariales	Chaetomiaceae	Trichocladium	Trichocladium pyriforme	83895	0.00667173
ASV20	Fungi	Ascomycota	Sordariomycetes	Sordariales	Chaetomiaceae	Unclassified Sordariales	Unclassified Sordariales	76982	0.00612197
ASV78	Fungi	Basidiomycota	Agaricomycetes	Sebacinales	NA	Unclassified Sebacinales	Unclassified Sebacinales	17402	0.00138389
D. Shared eco-mycobiota in EEA
ASV_ID	Kingdom	Phylum	Class	Order	Family	Genus	Species	tot.ab	rel.ab
ASV1	Fungi	NA	NA	NA	NA	Unclassified fungi	Unclassified fungi	3551911	0.282465
ASV2	Fungi	NA	NA	NA	NA	Unclassified fungi	Unclassified fungi	1741013	0.138454
ASV3	Fungi	NA	NA	NA	NA	Unclassified fungi	Unclassified fungi	389081	0.0309416
ASV4	Fungi	Ascomycota	Sordariomycetes	Sordariales	Sordariales_fam_Incertae_sedis	Conlarium	Conlarium sp.	366527	0.029148
ASV10	Fungi	Ascomycota	Sordariomycetes	Coniochaetales	Coniochaetaceae	Coniochaeta	Coniochaeta sp.	144338	0.0114784
ASV12	Fungi	Ascomycota	Sordariomycetes	Hypocreales	Nectriaceae	Fusarium	Fusarium oxysporum	113173	0.00900005
ASV13	Fungi	Ascomycota	Sordariomycetes	Myrmecridiales	Myrmecridiales_fam_Incertae_sedis	Atractospora	Atractospora sp.	109895	0.00873937
ASV15	Fungi	Ascomycota	Sordariomycetes	Hypocreales	Nectriaceae	Fusarium	Fusarium concentricum	98930	0.00786738
ASV24	Fungi	NA	NA	NA	NA	Unclassified fungi	Unclassified fungi	72870	0.00579497
ASV71	Fungi	Basidiomycota	Agaricomycetes	Sebacinales	NA	Unclassified Sebacinales	Unclassified Sebacinales	20095	0.00159805
E. Shared eco-mycobiota in EUS.
ASV_ID	Kingdom	Phylum	Class	Order	Family	Genus	Species	tot.ab	rel.ab
ASV1	Fungi	NA	NA	NA	NA	Unclassified fungi	Unclassified fungi	3551911	0.282465
ASV2	Fungi	NA	NA	NA	NA	Unclassified fungi	Unclassified fungi	1741013	0.138454
F. Fungal eco-mycobiota shared between cultivars.
Cananbis cultivar	No. of ASVs shared	ASV_ID	Kingdom	Phylum	Class	Order	Family	Genus	Species	tot.ab	rel.ab
CCL - ECC - EEA - EUS - THE	1	ASV1	Fungi	NA	NA	NA	NA	Unidenified fungi	Unclassified fungi	3551911	0.282465
CCL - ECC - EEA - THE	2	ASV3	Fungi	NA	NA	NA	NA	Unidenified fungi	Unclassified fungi	389081	0.0309416
		ASV4	Fungi	Ascomycota	Sordariomycetes	Sordariales	Sordariales_fam_Incertae_sedis	Conlarium	Conlarium sp.	366527	0.029148
ECC - EEA - EUS	1	ASV2	Fungi	NA	NA	NA	NA	Unclassified fungi	Unclassified fungi	1741013	0.138454
EEA - THE	4	ASV10	Fungi	Ascomycota	Sordariomycetes	Coniochaetales	Coniochaetaceae	Coniochaeta	Coniochaeta sp.	144338	0.0114784
		ASV12	Fungi	Ascomycota	Sordariomycetes	Hypocreales	Nectriaceae	Fusarium	Fusarium oxysporum	113173	0.00900005
		ASV15	Fungi	Ascomycota	Sordariomycetes	Hypocreales	Nectriaceae	Fusarium	Fusarium concentricum	98930	0.00786738
		ASV24	Fungi	NA	NA	NA	NA	Unclassified fungi	Unclassified fungi	72870	0.00579497
CCL - ECC	1	ASV6	Fungi	Ascomycota	Eurotiomycetes	Eurotiales	Aspergillaceae	Penicillium	Penicillium citrinum	224042	0.0178169
ECC - EEA	1	ASV13	Fungi	Ascomycota	Sordariomycetes	Myrmecridiales	Myrmecridiales_fam_Incertae_sedis	Atractospora	Atractospora sp.	109895	0.00873937

## Sheet: Table S11
Table S11. Bacterial and fungal core microbiota rot and soil biotopes across cannabis cultivars.
A. Bacterial core microbiota in root.
ASVs	Kingdom	Phylum	Class	Order	Family	Genus	Species	tot.ab	rel.ab
ASV2	Bacteria	Actinobacteriota	Actinobacteria	Streptomycetales	Streptomycetaceae	Streptomyces	Streptomyces sp.	48706	0.0595622
B. Bacterial core microbiota in soil.
ASVs	Kingdom	Phylum	Class	Order	Family	Genus	Species	tot.ab	rel.ab
ASV3	Bacteria	Patescibacteria	Parcubacteria	Candidatus Adlerbacteria	NA	Candidatus Adlerbacteria	Candidatus Adlerbacteria	1480	0.00180988
ASV4	Bacteria	Patescibacteria	Parcubacteria	Candidatus Adlerbacteria	NA	Candidatus Adlerbacteria	Candidatus Adlerbacteria	1231	0.00150538
ASV5	Bacteria	Patescibacteria	Parcubacteria	NA	NA	Unclassified Parcubacteria	Unclassified Parcubacteria	2380	0.00291048
ASV9	Bacteria	Planctobacteria	Planctomycetes	Planctomycetales	Rubinisphaeraceae	Unclassified Rubinisphaeraceae	Unclassified Rubinisphaeraceae	5198	0.00635659
ASV17	Bacteria	Patescibacteria	Parcubacteria	Candidatus Kaiserbacteria	NA	Candidatus Kaiserbacteria	Candidatus Kaiserbacteria	322	0.000393771
ASV18	Bacteria	Patescibacteria	Parcubacteria	Candidatus Kaiserbacteria	NA	Candidatus Kaiserbacteria	Candidatus Kaiserbacteria	192	0.000234795
ASV20	Bacteria	Patescibacteria	Parcubacteria	NA	NA	Unclassified Parcubacteria	Unclassified Parcubacteria	548	0.000670145
ASV42	Bacteria	Patescibacteria	Parcubacteria	Candidatus Kaiserbacteria	NA	Candidatus Kaiserbacteria	Candidatus Kaiserbacteria	1829	0.00223667
ASV47	Bacteria	Patescibacteria	Parcubacteria	Candidatus Kaiserbacteria	NA	Candidatus Kaiserbacteria	Candidatus Kaiserbacteria	1159	0.00141733
ASV59	Bacteria	Patescibacteria	Parcubacteria	Candidatus Kaiserbacteria	NA	Candidatus Kaiserbacteria	Candidatus Kaiserbacteria	395	0.000483042
ASV62	Bacteria	Patescibacteria	Parcubacteria	Candidatus Nomurabacteria	NA	Candidatus Nomurabacteria	Candidatus Nomurabacteria	99	0.000121066
ASV65	Bacteria	Patescibacteria	Parcubacteria	Candidatus Kaiserbacteria	NA	Candidatus Nomurabacteria	Candidatus Nomurabacteria	862	0.00105413
ASV66	Bacteria	Planctobacteria	Planctomycetes	Isosphaerales	Isosphaeraceae	Aquisphaera	Aquisphaera sp.	2600	0.00317952
ASV72	Bacteria	Patescibacteria	Parcubacteria	Candidatus Kaiserbacteria	NA	Candidatus Kaiserbacteria	Candidatus Kaiserbacteria	450	0.000550301
ASV97	Bacteria	Patescibacteria	Parcubacteria	Candidatus Kaiserbacteria	NA	Candidatus Kaiserbacteria	Candidatus Kaiserbacteria	199	0.000243355
ASV103	Bacteria	Verrucomicrobiota	Verrucomicrobiae	Verrucomicrobiales	Verrucomicrobiaceae	Roseimicrobium	Roseimicrobium sp.	383	0.000468367
ASV142	Bacteria	Patescibacteria	Parcubacteria	Candidatus Kaiserbacteria	NA	Candidatus Kaiserbacteria	Candidatus Kaiserbacteria	164	0.000200554
ASV147	Bacteria	Chloroflexi	Chloroflexia	Thermomicrobiales	JG30-KF-CM45	Unclassified Thermomicrobiales	Unclassified Thermomicrobiales	194	0.000237241
C. Fungal core microbiota in root.
ASVs	Kingdom	Phylum	Class	Order	Family	Genus	Species	tot.ab	rel.ab
ASV1	Fungi	NA	NA	NA	NA	Unidenified fungi	Unclassified fungi	2739853	0.491876
ASV3	Fungi	NA	NA	NA	NA	Unidenified fungi	Unclassified fungi	27121	0.00486894
ASV4	Fungi	Ascomycota	Sordariomycetes	Sordariales	Sordariales_fam_Incertae_sedis	Conlarium	Conlarium sp.	102899	0.0184731
ASV6	Fungi	Ascomycota	Eurotiomycetes	Eurotiales	Aspergillaceae	Penicillium	Penicillium citrinum	111302	0.0199817
ASV15	Fungi	Ascomycota	Sordariomycetes	Hypocreales	Nectriaceae	Fusarium	Fusarium concentricum	59214	0.0106305
D. Fungal core microbiota in root.
ASVs	Kingdom	Phylum	Class	Order	Family	Genus	Species	tot.ab	rel.ab
ASV1	Fungi	NA	NA	NA	NA	Unidenified fungi	Unclassified fungi	812058	0.115934

[truncated: 1 more sheets:  Global hub taxa]
